# Supplementary material for: Identifying Redox-Sensitive Cysteine Residues in Mitochondria
Source: Antioxidants (Basel). 2023 Apr 25;12(5):992. doi: 10.3390/antiox12050992 (PMC10215197; doi:10.3390/antiox12050992)
Supplement: Supplementary file 1 [file antioxidants-12-00992-s001.zip]

Archive with 4 entries (2 files):
- antioxidants-2289424-supplementary/
- antioxidants-2289424-supplementary/Supplemetary Documents/
- antioxidants-2289424-supplementary/Supplemetary Documents/antioxidants-2289424-supplementary.pdf
- antioxidants-2289424-supplementary/Supplemetary Documents/Kisty_Saart_Weerapana_SI_V6.xlsx
