# Supplementary material for: Identifying Redox-Sensitive Cysteine Residues in Mitochondria
Source: Antioxidants (Basel). 2023 Apr 25;12(5):992. doi: 10.3390/antiox12050992 (PMC10215197; doi:10.3390/antiox12050992)
Supplement: Supplementary file 1 [file antioxidants-12-00992-s001.zip › antioxidants-2289424-supplementary/Supplemetary Documents/Kisty_Saart_Weerapana_SI_V6.xlsx]

## Sheet: Table of Contents
	Identifying redox-sensitive cysteine residues in the mitochondria
	Eleni A. Kisty, Emma Saart, and Eranthie Weerapana*
	Department of Chemistry , Boston College, Chestnut Hill, MA 02467
	Tab Name	Description
	Table S1.	List of spectral counts for proteins identified in whole cell data from Weerapana, et al. 2010 and this study Mito-P sample (10 mM peroxide treated replicate 1 from Table S7).
	Table S2.	Gene ontology (GO) analysis for enrichment of biological processes for proteins identified in whole cell sample
	Table S3.	Gene ontology (GO) analysis for enrichment of biological processes for proteins identified in Mito-P sample
	Table S4.	Filtered list of L:H ratio values obtained for isoTOP-ABPP analysis of all mitochondrial cysteines identified in Mito-P lysates treated with 1 mM H2O2. Cysteines in H2O2 treated lysates were labeled with IA-L while cysteines in control lysates were labeled with IA-H. Coeffience of variance cut off of 50% is applied to values exhibiting greater than 2-fold changes. Peptide identifications are filt…
	Table S5.	Filtered list of L:H ratio values obtained for isoTOP-ABPP analysis of all mitochondrial cysteines identified in Mito-P lysates treated with 2.5 mM H2O2. Cysteines in H2O2 treated lysates were labeled with IA-L while cysteines in control lysates were labeled with IA-H. Coeffience of variance cut off of 50% is applied to values exhibiting greater than 2-fold changes. Peptide identifications are fi…
	Table S6.	Filtered list of L:H ratio values obtained for isoTOP-ABPP analysis of all mitochondrial cysteines identified in Mito-P lysates treated with 5 mM H2O2. Cysteines in H2O2 treated lysates were labeled with IA-L while cysteines in control lysates were labeled with IA-H. Coeffience of variance cut off of 50% is applied to values exhibiting greater than 2-fold changes. Peptide identifications are filt…
	Table S7.	Filtered list of L:H ratio values obtained for isoTOP-ABPP analysis of all mitochondrial cysteines identified in Mito-P lysates treated with 10 mM H2O2. Cysteines in H2O2 treated lysates were labeled with IA-L while cysteines in control lysates were labeled with IA-H. Coeffience of variance cut off of 50% is applied to values exhibiting greater than 2-fold changes. Peptide identifications are fil…
	Table S8.	Filtered list of L:H ratio values obtained from IsoTOP-ABPP analysis of all mitochondrial cysteines identified in Mito-P isolated from whole cells treated with Antimycin A (AMA) or DMSO for 1 hr. Cysteines in the AMA Mito-P samples were labeled with IA-L while cysteines in the DMSO Mito-P samples were labeled with IA-H. Mitochondrial localization is derived from annotations by UniProt and MitoCar…
	Table S9.	Filtered list of L:H ratios and % oxidation values calculated for mitochondrial cysteines identified in OxICAT analysis of Mito-P isolated from whole cells treated with Antimycin A (AMA) or DMSO for 1 hr, respectively. Percent oxidation values are filtered by peptides with ratios in 2 out of 3 replicates and SEM <30%.

## Sheet: Table S1
						Spectral Counts
UniProt ID	Protein	Description	pI	Length(aa)	Mass(Da)	Mitochondria	Whole Cell
Q9NRG9	AAAS	AAAS Aladin	7.5	546	59574	1	0
P49588	SYAC	AARS Alanine--tRNA ligase, cytoplasmic	5.5	968	106810	0	1
Q5JTZ9	SYAM	AARS2 Alanine--tRNA ligase, mitochondrial	6.3	985	107340	1	0
Q9UDR5	AASS	AASS Alpha-aminoadipic semialdehyde synthase, mitochondrial	6.6	926	102132	7	1
P08183	MDR1	ABCB1 Multidrug resistance protein 1	9	1280	141478	1	0
Q9NRK6	ABCBA	ABCB10 ATP-binding cassette sub-family B member 10, mitochondrial	9.9	738	79148	1	0
P21439	MDR3	ABCB4 Multidrug resistance protein 3	8.5	1286	141523	1	0
P33527	MRP1	ABCC1 Multidrug resistance-associated protein 1	7.1	1531	171590	1	0
O15440	MRP5	ABCC5 Multidrug resistance-associated protein 5	8.7	1437	160660	1	0
P33897	ABCD1	ABCD1 ATP-binding cassette sub-family D member 1	8.9	745	82937	1	0
Q9UBJ2	ABCD2	ABCD2 ATP-binding cassette sub-family D member 2	8.9	740	83233	1	0
P28288	ABCD3	ABCD3 ATP-binding cassette sub-family D member 3	9.4	659	75476	2	0
P61221	ABCE1	ABCE1 ATP-binding cassette sub-family E member 1	8.3	599	67314	0	2
Q8NE71	ABCF1	ABCF1 ATP-binding cassette sub-family F member 1	6.8	845	95926	1	0
O95870	ABHGA	ABHD16A Abhydrolase domain-containing protein 16A	8.1	558	63243	1	0
Q8IZP0	ABI1	ABI1 Abl interactor 1	7.1	508	55081	0	1
Q9P1F3	ABRAL	ABRACL Costars family protein ABRACL	6.3	81	9056	0	1
Q9ULW3	ABT1	ABT1 Activator of basal transcription 1	9.9	272	31079	0	1
P09110	THIK	ACAA1 3-ketoacyl-CoA thiolase, peroxisomal	8.4	424	44292	5	3
P42765	THIM	ACAA2 3-ketoacyl-CoA thiolase, mitochondrial	8.1	397	41924	5	5
Q9UKU7	ACAD8	ACAD8 Isobutyryl-CoA dehydrogenase, mitochondrial	7.9	415	45070	2	1
Q9H845	ACAD9	ACAD9 Acyl-CoA dehydrogenase family member 9, mitochondrial	8	621	68760	11	0
P11310	ACADM	ACADM Medium-chain specific acyl-CoA dehydrogenase, mitochondrial	8.4	421	46588	3	2
P16219	ACADS	ACADS Short-chain specific acyl-CoA dehydrogenase, mitochondrial	8	412	44297	2	0
P45954	ACDSB	ACADSB Short/branched chain specific acyl-CoA dehydrogenase, mitochondrial	7	432	47485	3	3
P24752	THIL	ACAT1 Acetyl-CoA acetyltransferase, mitochondrial	8.8	427	45200	28	25
Q9H3P7	GCP60	ACBD3 Golgi resident protein GCP60	5.1	528	60593	1	1
Q9BR61	ACBD6	ACBD6 Acyl-CoA-binding domain-containing protein 6	5.1	282	31151	0	2
P53396	ACLY	ACLY ATP-citrate synthase	7.3	1101	120839	1	4
Q9NRP4	ACN9	ACN9 Protein ACN9 homolog, mitochondrial	9.1	125	14652	0	1
Q99798	ACON	ACO2 Aconitate hydratase, mitochondrial	7.6	780	85425	10	1
P49753	ACOT2	ACOT2 Acyl-coenzyme A thioesterase 2, mitochondrial	8.5	483	53219	1	1
O00154	BACH	ACOT7 Cytosolic acyl coenzyme A thioester hydrolase	8.5	380	41796	1	0
Q9Y305	ACOT9	ACOT9 Acyl-coenzyme A thioesterase 9, mitochondrial	8.6	439	49902	1	0
Q15067	ACOX1	ACOX1 Peroxisomal acyl-coenzyme A oxidase 1	8.2	660	74424	1	0
Q96CM8	ACSF2	ACSF2 Acyl-CoA synthetase family member 2, mitochondrial	7.6	615	68125	3	1
Q4G176	ACSF3	ACSF3 Acyl-CoA synthetase family member 3, mitochondrial	8.4	576	64130	1	0
P33121	ACSL1	ACSL1 Long-chain-fatty-acid--CoA ligase 1	7.1	698	77943	4	0
O95573	ACSL3	ACSL3 Long-chain-fatty-acid--CoA ligase 3	8.4	720	80420	2	0
O60488	ACSL4	ACSL4 Long-chain-fatty-acid--CoA ligase 4	8.4	711	79188	8	0
P68133	ACTS	ACTA1 Actin, alpha skeletal muscle	5.4	377	42051	1	0
P62736	ACTA	ACTA2 Actin, aortic smooth muscle	5.4	377	42009	1	0
P60709	ACTB	ACTB Actin, cytoplasmic 1	5.5	375	41737	161	23
O96019	ACL6A	ACTL6A Actin-like protein 6A	5.6	429	47461	1	3
O43707	ACTN4	ACTN4 Alpha-actinin-4	5.4	911	104854	1	3
P61163	ACTZ	ACTR1A Alpha-centractin	6.6	376	42614	0	2
P42025	ACTY	ACTR1B Beta-centractin	6.4	376	42293	0	1
P61160	ARP2	ACTR2 Actin-related protein 2	6.7	394	44761	0	3
P61158	ARP3	ACTR3 Actin-related protein 3	5.9	418	47371	3	4
P00813	ADA	ADA Adenosine deaminase	5.9	363	40764	0	2
reverse_Q9H324	ATS10	ADAMTS10 A disintegrin and metalloproteinase with thrombospondin motifs 10	7.9	1103	120874	1	0
Q8NI60	ADCK3	ADCK3 Chaperone activity of bc1 complex-like, mitochondrial	7	647	71950	2	1
Q96D53	ADCK4	ADCK4 Uncharacterized aarF domain-containing protein kinase 4	7.2	544	60070	2	0
P35611	ADDA	ADD1 Alpha-adducin	5.8	737	80955	1	5
P11766	ADHX	ADH5 Alcohol dehydrogenase class-3	7.5	374	39724	0	1
P55263	ADK	ADK Adenosine kinase	6.7	362	40545	0	2
Q96SZ5	AEDO	ADO 2-aminoethanethiol dioxygenase	6	270	29751	0	1
Q9BRR6	ADPGK	ADPGK ADP-dependent glucokinase	6.2	497	54089	1	0
Q16186	ADRM1	ADRM1 Proteasomal ubiquitin receptor ADRM1	5.1	407	42153	0	1
P30566	PUR8	ADSL Adenylosuccinate lyase	7.1	484	54889	0	1
Q08117	AES	AES Amino-terminal enhancer of split	6.4	197	21970	0	1
Q9Y4W6	AFG32	AFG3L2 AFG3-like protein 2	8.7	797	88584	19	0
Q53H12	AGK	AGK Acylglycerol kinase, mitochondrial	8.1	422	47137	10	0
Q99943	PLCA	AGPAT1 1-acyl-sn-glycerol-3-phosphate acyltransferase alpha	9.4	283	31717	1	0
O00116	ADAS	AGPS Alkyldihydroxyacetonephosphate synthase, peroxisomal	7.3	658	72912	3	0
P23526	SAHH	AHCY Adenosylhomocysteinase	6.3	432	47716	0	1
O43865	SAHH2	AHCYL1 Putative adenosylhomocysteinase 2	6.9	530	58951	1	2
Q96HN2	SAHH3	AHCYL2 Putative adenosylhomocysteinase 3	7.4	611	66721	1	2
Q09666	AHNK	AHNAK Neuroblast differentiation-associated protein AHNAK	6.1	5890	629114	0	1
O95433	AHSA1	AHSA1 Activator of 90 kDa heat shock protein ATPase homolog 1	5.5	338	38274	0	1
P02765	FETUA	AHSG Alpha-2-HS-glycoprotein	5.7	367	39325	1	2
O95831	AIFM1	AIFM1 Apoptosis-inducing factor 1, mitochondrial	9	613	66901	5	0
Q12904	AIMP1	AIMP1 Aminoacyl tRNA synthase complex-interacting multifunctional protein 1	8.4	312	34353	1	0
Q13155	AIMP2	AIMP2 Aminoacyl tRNA synthase complex-interacting multifunctional protein 2	8.2	320	35349	3	3
O00170	AIP	AIP AH receptor-interacting protein	6.3	330	37636	0	1
P54819	KAD2	AK2 Adenylate kinase 2, mitochondrial	7.8	239	26478	4	0
Q92667	AKAP1	AKAP1 A-kinase anchor protein 1, mitochondrial	4.9	903	97342	5	0
Q02952	AKA12	AKAP12 A-kinase anchor protein 12	4.4	1782	191480	0	2
O43823	AKAP8	AKAP8 A-kinase anchor protein 8	5.1	692	76108	0	2
Q99996	AKAP9	AKAP9 A-kinase anchor protein 9	5	3911	453670	0	2
P15121	ALDR	AKR1B1 Aldose reductase	7	316	35853	2	0
P31751	AKT2	AKT2 RAC-beta serine/threonine-protein kinase	6.4	481	55769	0	2
Q8IZ83	A16A1	ALDH16A1 Aldehyde dehydrogenase family 16 member A1	6.8	802	85127	0	1
P54886	P5CS	ALDH18A1 Delta-1-pyrroline-5-carboxylate synthase	7.1	795	87302	8	3
P30837	AL1B1	ALDH1B1 Aldehyde dehydrogenase X, mitochondrial	6.8	517	57206	1	0
Q3SY69	AL1L2	ALDH1L2 Mitochondrial 10-formyltetrahydrofolate dehydrogenase	6.5	923	101746	5	1
P05091	ALDH2	ALDH2 Aldehyde dehydrogenase, mitochondrial	7	517	56381	5	0
P51648	AL3A2	ALDH3A2 Fatty aldehyde dehydrogenase	7.9	485	54848	3	0
P51649	SSDH	ALDH5A1 Succinate-semialdehyde dehydrogenase, mitochondrial	8.3	535	57215	3	3
Q02252	MMSA	ALDH6A1 Methylmalonate-semialdehyde dehydrogenase	8.5	535	57840	3	0
P49419	AL7A1	ALDH7A1 Alpha-aminoadipic semialdehyde dehydrogenase	8	539	58487	5	8
P49189	AL9A1	ALDH9A1 4-trimethylaminobutyraldehyde dehydrogenase	5.9	494	53802	6	0
P04075	ALDOA	ALDOA Fructose-bisphosphate aldolase A	8.1	364	39420	1	5
P09972	ALDOC	ALDOC Fructose-bisphosphate aldolase C	6.9	364	39456	1	5
Q2TAA5	ALG11	ALG11 GDP-Man:Man(3)GlcNAc(2)-PP-Dol alpha-1,2-mannosyltransferase	8.5	492	55651	1	0
Q9NP73	ALG13	ALG13 UDP-N-acetylglucosamine transferase subunit ALG13 homolog	6.7	1137	126056	2	3
Q9Y673	ALG5	ALG5 Dolichyl-phosphate beta-glucosyltransferase	9.3	324	36946	4	0
Q9BVK2	ALG8	ALG8 Probable dolichyl pyrophosphate Glc1Man9GlcNAc2 alpha-1,3-glucosyltransferase	9.1	526	60088	1	0
Q6NS38	ALKB2	ALKBH2 Alpha-ketoglutarate-dependent dioxygenase alkB homolog 2	9.7	261	29322	0	1
Q9NXW9	ALKB4	ALKBH4 Probable alpha-ketoglutarate-dependent dioxygenase ABH4	6.7	302	33838	0	2
Q9BT30	ALKB7	ALKBH7 Probable alpha-ketoglutarate-dependent dioxygenase ABH7	7.1	221	24516	1	0
P17707	DCAM	AMD1 S-adenosylmethionine decarboxylase proenzyme	6	334	38340	0	1
Q4VCS5	AMOT	AMOT Angiomotin	7.6	1084	118085	9	3
Q01433	AMPD2	AMPD2 AMP deaminase 2	6.9	879	100688	0	1
Q9UJX4	APC5	ANAPC5 Anaphase-promoting complex subunit 5	6.9	755	85077	0	1
Q9UJX3	APC7	ANAPC7 Anaphase-promoting complex subunit 7	5.6	599	66856	0	3
Q9P2R3	ANFY1	ANKFY1 Ankyrin repeat and FYVE domain-containing protein 1	6.1	1169	128399	0	1
Q8IWZ3	ANKH1	ANKHD1 Ankyrin repeat and KH domain-containing protein 1	5.7	2542	269455	0	4
Q86XL3	ANKL2	ANKLE2 Ankyrin repeat and LEM domain-containing protein 2	7.1	938	104114	1	0
Q8IV38	ANKY2	ANKMY2 Ankyrin repeat and MYND domain-containing protein 2	6.3	441	49299	0	2
O75179	ANR17	ANKRD17 Ankyrin repeat domain-containing protein 17	6.5	2603	274256	0	4
Q6NXT1	ANR54	ANKRD54 Ankyrin repeat domain-containing protein 54	6.3	300	32505	0	1
Q9NQW6	ANLN	ANLN Actin-binding protein anillin	8.1	1124	124199	0	3
P39687	AN32A	ANP32A Acidic leucine-rich nuclear phosphoprotein 32 family member A	4.1	249	28585	0	7
Q9BTT0	AN32E	ANP32E Acidic leucine-rich nuclear phosphoprotein 32 family member E	3.8	268	30692	0	3
P50995	ANX11	ANXA11 Annexin A11	7.7	505	54390	1	0
P07355	ANXA2	ANXA2 Annexin A2	7.8	339	38604	6	0
P08758	ANXA5	ANXA5 Annexin A5	5	320	35937	1	1
P08133	ANXA6	ANXA6 Annexin A6	5.6	673	75873	3	0
P20073	ANXA7	ANXA7 Annexin A7	5.7	488	52739	3	0
Q10567	AP1B1	AP1B1 AP-1 complex subunit beta-1	5.1	949	104637	0	2
O43747	AP1G1	AP1G1 AP-1 complex subunit gamma-1	6.8	822	91351	0	1
O95782	AP2A1	AP2A1 AP-2 complex subunit alpha-1	7	977	107546	2	0
O94973	AP2A2	AP2A2 AP-2 complex subunit alpha-2	7	939	103960	2	0
P63010	AP2B1	AP2B1 AP-2 complex subunit beta	5.4	937	104553	15	2
Q96CW1	AP2M1	AP2M1 AP-2 complex subunit mu	9.5	435	49655	2	0
O14617	AP3D1	AP3D1 AP-3 complex subunit delta-1	8.5	1153	130158	0	1
Q9Y2T2	AP3M1	AP3M1 AP-3 complex subunit mu-1	6.9	418	46939	0	1
P27695	APEX1	APEX1 DNA-(apurinic or apyrimidinic site) lyase	8.1	318	35554	0	1
Q9BZZ5	API5	API5 Apoptosis inhibitor 5	7.3	524	59005	0	1
Q9HDC9	APMAP	APMAP Adipocyte plasma membrane-associated protein	6.2	416	46480	1	0
Q9NRW3	ABC3C	APOBEC3C Probable DNA dC- dU-editing enzyme APOBEC-3C	7.6	190	22826	2	6
Q9BUR5	APOO	APOO Apolipoprotein O	9.1	198	22285	1	0
Q6UXV4	APOOL	APOOL Apolipoprotein O-like	9.5	268	29159	3	0
Q92624	APBP2	APPBP2 Amyloid protein-binding protein 2	6.9	585	66853	0	1
P07741	APT	APRT Adenine phosphoribosyltransferase	6	180	19608	0	7
Q7Z2E3	APTX	APTX Aprataxin	9.2	356	40740	0	1
P10398	ARAF	ARAF Serine/threonine-protein kinase A-Raf	9	606	67585	0	3
P48444	COPD	ARCN1 Coatomer subunit delta	6.2	511	57210	1	0
P18085	ARF4	ARF4 ADP-ribosylation factor 4	7.2	180	20511	0	3
P84085	ARF5	ARF5 ADP-ribosylation factor 5	6.8	180	20530	0	2
P62330	ARF6	ARF6 ADP-ribosylation factor 6	9	175	20082	1	0
Q8N6T3	ARFG1	ARFGAP1 ADP-ribosylation factor GTPase-activating protein 1	5.7	406	44668	1	0
Q9NP61	ARFG3	ARFGAP3 ADP-ribosylation factor GTPase-activating protein 3	7.4	516	56928	0	1
P78540	ARGI2	ARG2 Arginase-2, mitochondrial	6.5	354	38578	1	0
Q68EM7	RHG17	ARHGAP17 Rho GTPase-activating protein 17	7.6	881	95437	0	1
Q68CP9	ARID2	ARID2 AT-rich interactive domain-containing protein 2	7.4	1835	197390	0	2
Q9Y2Y0	AR2BP	ARL2BP ADP-ribosylation factor-like protein 2-binding protein	4.3	163	18822	0	1
Q9NVT9	ARMC1	ARMC1 Armadillo repeat-containing protein 1	5.8	282	31281	2	1
Q9UH62	ARMX3	ARMCX3 Armadillo repeat-containing X-linked protein 3	8.4	379	42501	5	0
P27540	ARNT	ARNT Aryl hydrocarbon receptor nuclear translocator	6.5	789	86637	0	2
Q92747	ARC1A	ARPC1A Actin-related protein 2/3 complex subunit 1A	8.2	370	41569	0	1
O15144	ARPC2	ARPC2 Actin-related protein 2/3 complex subunit 2	7.3	300	34333	0	2
P59998	ARPC4	ARPC4 Actin-related protein 2/3 complex subunit 4	8.4	168	19667	0	2
E7ETI0	E7ETI0	ARPC4-TTLL3 Protein ARPC4-TTLL3	5.9	625	71719	0	2
Q9UBL0	ARP21	ARPP21 cAMP-regulated phosphoprotein 21	6.9	812	89196	0	1
P32121	ARRB2	ARRB2 Beta-arrestin-2	7.7	409	46106	0	1
Q9HBK9	AS3MT	AS3MT Arsenite methyltransferase	6.2	375	41748	0	2
Q9NVP2	ASF1B	ASF1B Histone chaperone ASF1B	4.6	202	22434	0	3
Q9UBL3	ASH2L	ASH2L Set1/Ash2 histone methyltransferase complex subunit ASH2	5.7	628	68723	0	1
O95671	ASML	ASMTL N-acetylserotonin O-methyltransferase-like protein	6.1	621	68857	0	2
P08243	ASNS	ASNS Asparagine synthetase	6.9	561	64370	0	1
Q7L266	ASGL1	ASRGL1 L-asparaginase	6.2	308	32055	0	3
Q8NBU5	ATAD1	ATAD1 ATPase family AAA domain-containing protein 1	6.9	361	40744	9	0
Q5T9A4	ATD3B	ATAD3B ATPase family AAA domain-containing protein 3B	9.2	648	72573	3	0
Q6VMQ6	MCAF1	ATF7IP Activating transcription factor 7-interacting protein 1	4.7	1270	136393	0	1
Q9Y4P1	ATG4B	ATG4B Cysteine protease ATG4B	5.1	393	44294	0	1
P31939	PUR9	ATIC Bifunctional purine biosynthesis protein PURH	6.7	592	64616	0	4
O00244	ATOX1	ATOX1 Copper transport protein ATOX1	7.2	68	7402	0	33
Q9HD20	AT131	ATP13A1 Probable cation-transporting ATPase 13A1	8.1	1204	132955	2	0
P05023	AT1A1	ATP1A1 Sodium/potassium-transporting ATPase subunit alpha-1	5.5	1023	112896	16	0
P54709	AT1B3	ATP1B3 Sodium/potassium-transporting ATPase subunit beta-3	8.3	279	31513	1	0
P16615	AT2A2	ATP2A2 Sarcoplasmic/endoplasmic reticulum calcium ATPase 2	5.3	1042	114757	8	0
P20020	AT2B1	ATP2B1 Plasma membrane calcium-transporting ATPase 1	6	1258	138755	3	0
P25705	ATPA	ATP5A1 ATP synthase subunit alpha, mitochondrial	9.1	553	59751	6	0
P36542	ATPG	ATP5C1 ATP synthase subunit gamma, mitochondrial	9.2	298	32996	1	0
P56381	ATP5E	ATP5E ATP synthase subunit epsilon, mitochondrial	9.9	51	5780	3	0
Q5VTU8	AT5EL	ATP5EP2 ATP synthase subunit epsilon-like protein, mitochondrial	10.1	51	5807	3	0
O75947	ATP5H	ATP5H ATP synthase subunit d, mitochondrial	5.3	161	18491	19	1
P48047	ATPO	ATP5O ATP synthase subunit O, mitochondrial	10	213	23277	5	1
Q8WXQ4	Q8WXQ4	ATP5S ATP synthase coupling factor B-like 1	7.4	266	29514	2	0
Q99766	ATP5S	ATP5S ATP synthase subunit s, mitochondrial	7.6	215	24866	2	0
Q9NW81	AT5SL	ATP5SL ATP synthase subunit s-like protein	6.4	257	29267	2	0
Q93050	VPP1	ATP6V0A1 V-type proton ATPase 116 kDa subunit a isoform 1	6.4	837	96413	1	0
P38606	VATA	ATP6V1A V-type proton ATPase catalytic subunit A	5.5	617	68304	0	6
O75348	VATG1	ATP6V1G1 V-type proton ATPase subunit G 1	8.8	118	13758	1	5
Q9Y2Q0	AT8A1	ATP8A1 Probable phospholipid-transporting ATPase IA	6.8	1164	131369	1	0
Q5TC12	ATPF1	ATPAF1 ATP synthase mitochondrial F1 complex assembly factor 1	8	328	36437	6	0
Q7L8W6	ATBD4	ATPBD4 ATP-binding domain-containing protein 4	5.4	267	30307	0	2
Q9UBB4	ATX10	ATXN10 Ataxin-10	5.2	475	53489	3	7
Q99700	ATX2	ATXN2 Ataxin-2	9.6	1313	140283	0	2
Q96GX2	A7L3B	ATXN7L3B Putative ataxin-7-like protein 3B	4.4	97	10771	0	1
Q96GD4	AURKB	AURKB Aurora kinase B	9.3	344	39311	0	1
Q9UQB9	AURKC	AURKC Aurora kinase C	8.8	309	35591	0	1
O15169	AXIN1	AXIN1 Axin-1	7	862	95635	0	1
O43505	B3GN1	B3GNT1 N-acetyllactosaminide beta-1,3-N-acetylglucosaminyltransferase	7.2	415	47119	1	0
Q99933	BAG1	BAG1 BAG family molecular chaperone regulator 1	7.8	345	38779	0	1
Q9UL15	BAG5	BAG5 BAG family molecular chaperone regulator 5	6	447	51200	0	1
Q16611	BAK	BAK1 Bcl-2 homologous antagonist/killer	6	211	23409	1	0
O75531	BAF	BANF1 Barrier-to-autointegration factor	6.1	89	10059	3	1
Q9NRL2	BAZ1A	BAZ1A Bromodomain adjacent to zinc finger domain protein 1A	6.6	1556	178702	1	0
Q8WY36	BBX	BBX HMG box transcription factor BBX	8.8	941	105130	0	1
O75934	SPF27	BCAS2 Pre-mRNA-splicing factor SPF27	5.6	225	26131	0	4
Q9P287	BCCIP	BCCIP BRCA2 and CDKN1A-interacting protein	4.6	314	35979	0	3
P12694	ODBA	BCKDHA 2-oxoisovalerate dehydrogenase subunit alpha, mitochondrial	8.3	445	50471	5	2
P21953	ODBB	BCKDHB 2-oxoisovalerate dehydrogenase subunit beta, mitochondrial	6.3	392	43123	5	2
O14874	BCKD	BCKDK	8.8	412	46360	8	0
Q9Y276	BCS1	BCS1L Mitochondrial chaperone BCS1	8.5	419	47534	3	0
Q8TD16	BICD2	BICD2 Protein bicaudal D homolog 2	5.4	824	93533	0	1
O00499	BIN1	BIN1 Myc box-dependent-interacting protein 1	5.1	593	64699	0	1
Q13490	BIRC2	BIRC2 Baculoviral IAP repeat-containing protein 2	6.7	618	69900	0	1
O15392	BIRC5	BIRC5 Baculoviral IAP repeat-containing protein 5	5.9	142	16389	0	2
Q6QNY1	BL1S2	BLOC1S2 Biogenesis of lysosome-related organelles complex 1 subunit 2	4.9	142	15961	0	1
Q6QNY0	BL1S3	BLOC1S3 Biogenesis of lysosome-related organelles complex 1 subunit 3	5.1	202	21256	0	4
P53004	BIEA	BLVRA Biliverdin reductase A	6.4	296	33428	0	1
Q9NSY1	BMP2K	BMP2K BMP-2-inducible protein kinase	6.5	1161	129171	0	1
Q96IK1	BOD1	BOD1 Biorientation of chromosomes in cell division protein 1	6.3	185	19196	0	1
Q8NFC6	BD1L1	BOD1L1 Biorientation of chromosomes in cell division protein 1-like 1	5.1	3051	330467	0	1
Q9Y3E2	BOLA1	BOLA1 BolA-like protein 1	8	137	14289	0	3
Q53S33	BOLA3	BOLA3 BolA-like protein 3	9.6	107	12114	0	3
Q14137	BOP1	BOP1 Ribosome biogenesis protein BOP1	6.2	746	83630	0	1
Q86WA6	BPHL	BPHL Valacyclovir hydrolase	9.1	291	32543	1	0
O95861	BPNT1	BPNT1 3'(2'),5'-bisphosphate nucleotidase 1	5.7	308	33392	1	4
Q12830	BPTF	BPTF Nucleosome-remodeling factor subunit BPTF	6.5	3046	338262	1	0
P46736	BRCC3	BRCC3 Lys-63-specific deubiquitinase BRCC36	5.9	316	36072	1	0
Q9NXR7	BRE	BRE BRCA1-A complex subunit BRE	5.8	383	43552	0	2
Q8WUW1	BRK1	BRK1 Protein BRICK1	5.5	75	8745	0	3
P35613	BASI	BSG Basigin	5.7	385	42200	2	0
P20290	BTF3	BTF3 Transcription factor BTF3	9.4	206	22168	0	3
O43683	BUB1	BUB1 Mitotic checkpoint serine/threonine-protein kinase BUB1	6.5	1085	122375	0	1
O60566	BUB1B	BUB1B Mitotic checkpoint serine/threonine-protein kinase BUB1 beta	5.3	1050	119545	0	1
O43684	BUB3	BUB3 Mitotic checkpoint protein BUB3	6.8	328	37155	1	0
Q7L1Q6	BZW1	BZW1 Basic leucine zipper and W2 domain-containing protein 1	5.9	419	48043	0	2
Q9Y6E2	BZW2	BZW2 Basic leucine zipper and W2 domain-containing protein 2	6.7	419	48162	1	0
Q8N655	CJ012	C10orf12 Uncharacterized protein C10orf12	8.2	1247	137223	0	1
Q96B45	CJ032	C10orf32 UPF0693 protein C10orf32	6.8	105	11564	0	1
Q8N999	CL029	C12orf29 Uncharacterized protein C12orf29	7.1	325	37490	0	1
Q99622	C10	C12orf57 Protein C10	5.1	126	13178	0	1
Q9BXV9	CN142	C14orf142 Uncharacterized protein C14orf142	4.3	100	10859	0	2
Q9Y224	CN166	C14orf166 UPF0568 protein C14orf166	6.7	244	28068	1	2
E2QRD5	E2QRD5	C15orf38-AP3S2 Protein C15orf38-AP3S2	5.3	394	43882	0	1
Q96SY0	CO044	C15orf44 UPF0464 protein C15orf44	5.1	518	57471	0	3
Q9BSU1	CP070	C16orf70 UPF0183 protein C16orf70	7.7	422	47525	0	1
Q96GS4	CQ059	C17orf59 Uncharacterized protein C17orf59	5.8	357	37226	1	0
Q9HAS0	NJMU	C17orf75 Protein Njmu-R1	5	396	44622	1	0
Q9BSJ5	CQ080	C17orf80 Uncharacterized protein C17orf80	9.2	609	67315	1	0
Q32NC0	CR021	C18orf21 UPF0711 protein C18orf21	10.3	220	24827	0	2
Q8TCD1	CR032	C18orf32 UPF0729 protein C18orf32	9.1	76	8669	1	0
Q9BSF4	CS052	C19orf52 Uncharacterized protein C19orf52	8.1	260	29233	3	0
Q4ZIN3	MBRL	C19orf6 Membralin	5.3	620	67889	1	0
Q07021	C1QBP	C1QBP Complement component 1 Q subcomponent-binding protein, mitochondrial	4.8	282	31362	20	2
Q9BQP7	CT072	C20orf72 Uncharacterized protein C20orf72	7.7	344	39421	2	0
P30042	ES1	C21orf33 ES1 protein homolog, mitochondrial	8.3	268	28170	0	1
Q7L592	MIDA	C2orf56 Protein midA homolog, mitochondrial	8.3	441	49238	1	0
Q6NTE8	CE045	C5orf45 UPF0544 protein C5orf45	8.7	343	37743	0	1
A6NDU8	CE051	C5orf51 UPF0600 protein C5orf51	5.3	294	33620	0	2
Q9H6K1	CF106	C6orf106 Uncharacterized protein C6orf106	4.6	298	32872	0	1
Q9Y530	CF130	C6orf130 O-acetyl-ADP-ribose deacetylase C6orf130	8.3	152	17025	0	1
Q9H7E9	CH033	C8orf33 UPF0488 protein C8orf33	10	229	24992	0	2
Q6P1X6	CH082	C8orf82 UPF0598 protein C8orf82	9.1	216	23889	3	2
Q8N4J0	CI041	C9orf41 UPF0586 protein C9orf41	6.3	409	47186	0	1
Q9NZ63	CI078	C9orf78 Uncharacterized protein C9orf78	6.7	289	33688	0	1
Q96LW7	BINCA	C9orf89 Bcl10-interacting CARD protein	9.2	228	25589	1	0
P35219	CAH8	CA8 Carbonic anhydrase-related protein	4.9	290	32973	0	2
Q86Y37	CACL1	CACUL1 CDK2-associated and cullin domain-containing protein 1	5.2	369	41064	0	2
Q9HB71	CYBP	CACYBP Calcyclin-binding protein	8.2	228	26210	3	4
P27708	PYR1	CAD CAD protein	6.5	2225	242981	0	2
Q9BY67	CADM1	CADM1 Cell adhesion molecule 1	5.1	442	48509	1	0
P27797	CALR	CALR Calreticulin	4.4	417	48142	10	2
Q14012	KCC1A	CAMK1 Calcium/calmodulin-dependent protein kinase type 1	5.3	370	41337	0	3
Q96RR4	KKCC2	CAMKK2 Calcium/calmodulin-dependent protein kinase kinase 2	6.7	588	64746	0	1
Q86VP6	CAND1	CAND1 Cullin-associated NEDD8-dissociated protein 1	5.8	1230	136375	0	5
P27824	CALX	CANX Calnexin	4.6	592	67568	4	0
Q01518	CAP1	CAP1 Adenylyl cyclase-associated protein 1	8.1	475	51902	4	3
P17655	CAN2	CAPN2 Calpain-2 catalytic subunit	5	700	79995	0	1
P04632	CPNS1	CAPNS1 Calpain small subunit 1	5.2	268	28316	0	7
P52907	CAZA1	CAPZA1 F-actin-capping protein subunit alpha-1	5.7	286	32923	0	1
P47755	CAZA2	CAPZA2 F-actin-capping protein subunit alpha-2	5.8	286	32949	1	1
P47756	CAPZB	CAPZB F-actin-capping protein subunit beta	5.6	277	31350	0	5
P49589	SYCC	CARS Cysteine--tRNA ligase, cytoplasmic	6.7	748	85473	0	1
O14936	CSKP	CASK Peripheral plasma membrane protein CASK	6.4	926	105123	2	0
Q14790	CASP8	CASP8 Caspase-8	5.1	479	55391	0	1
P04040	CATA	CAT Catalase	7.4	527	59756	1	0
P16152	CBR1	CBR1 Carbonyl reductase	8.3	277	30375	1	0
Q13185	CBX3	CBX3 Chromobox protein homolog 3	5.3	183	20811	1	3
Q8IX12	CCAR1	CCAR1 Cell division cycle and apoptosis regulator protein 1	5.8	1150	132821	0	1
Q96ES7	SGF29	CCDC101 SAGA-associated factor 29 homolog	8.1	293	33238	0	1
Q9NWR8	C109B	CCDC109B Coiled-coil domain-containing protein 109B	9.2	336	39082	1	0
Q8IWD4	CC117	CCDC117 Coiled-coil domain-containing protein 117	5.1	279	30541	0	1
Q96BQ5	CC127	CCDC127 Coiled-coil domain-containing protein 127	9.2	260	30834	1	0
Q8IWP9	CC28A	CCDC28A Coiled-coil domain-containing protein 28A	9.2	274	30367	0	1
Q96A33	CCD47	CCDC47 Coiled-coil domain-containing protein 47	4.9	483	55874	5	0
Q8IVM0	CCD50	CCDC50 Coiled-coil domain-containing protein 50	6.7	306	35822	0	2
Q96ER9	CCD51	CCDC51 Coiled-coil domain-containing protein 51	8.2	411	45811	7	0
Q8N954	CCD75	CCDC75 Coiled-coil domain-containing protein 75	5.2	259	30199	0	1
Q15834	CC85B	CCDC85B Coiled-coil domain-containing protein 85B	5.1	202	22091	0	3
Q9BW85	CCD94	CCDC94 Coiled-coil domain-containing protein 94	5.9	323	37086	0	1
Q96F63	CCD97	CCDC97 Coiled-coil domain-containing protein 97	4.6	343	38947	0	1
Q96EA4	SPDLY	CCDC99 Protein Spindly	5.5	605	70172	0	1
reverse_O43303	CP110	CCP110 Centriolar coiled-coil protein of 110 kDa	8.6	1012	113424	0	1
Q9UK39	NOCT	CCRN4L Nocturnin	7.2	431	48196	1	1
O14618	CCS	CCS Copper chaperone for superoxide dismutase	5.6	274	29041	0	1
P49368	TCPG	CCT3 T-complex protein 1 subunit gamma	6.5	545	60534	5	6
P50991	TCPD	CCT4 T-complex protein 1 subunit delta	7.8	539	57924	2	7
P48643	TCPE	CCT5 T-complex protein 1 subunit epsilon	5.6	541	59671	1	3
P40227	TCPZ	CCT6A T-complex protein 1 subunit zeta	6.7	531	58024	2	1
Q99832	TCPH	CCT7 T-complex protein 1 subunit eta	7.6	543	59367	5	9
P50990	TCPQ	CCT8 T-complex protein 1 subunit theta	5.6	548	59621	3	9
Q9Y5K6	CD2AP	CD2AP CD2-associated protein	6.4	639	71451	0	1
Q9NPF0	CD320	CD320 CD320 antigen	4.7	282	28991	1	0
O15446	RPA34	CD3EAP DNA-directed RNA polymerase I subunit RPA34	8.5	510	54986	0	1
P60033	CD81	CD81 CD81 antigen	5.3	236	25809	1	0
P32320	CDD	CDA Cytidine deaminase	6.9	146	16185	0	1
P49427	UB2R1	CDC34 Ubiquitin-conjugating enzyme E2 R1	4.5	236	26737	0	3
Q16543	CDC37	CDC37 Hsp90 co-chaperone Cdc37	5.2	378	44468	0	1
Q7L3B6	CD37L	CDC37L1 Hsp90 co-chaperone Cdc37-like 1	5.3	337	38835	0	1
P60953	CDC42	CDC42 Cell division control protein 42 homolog	6.5	191	21259	2	1
Q00587	BORG5	CDC42EP1 Cdc42 effector protein 1	7.2	391	40295	0	1
Q6P1J9	CDC73	CDC73 Parafibromin	9.6	531	60577	0	1
Q9BXL8	CDCA4	CDCA4 Cell division cycle-associated protein 4	5	241	26114	0	1
Q00536	CDK16	CDK16 Cyclin-dependent kinase 16	7.6	496	55716	1	1
Q00537	CDK17	CDK17 Cyclin-dependent kinase 17	9	523	59582	1	1
Q07002	CDK18	CDK18 Cyclin-dependent kinase 18	8.7	472	54180	1	1
Q9BWU1	CDK19	CDK19 Cyclin-dependent kinase 19	8.5	502	56802	0	1
P24941	CDK2	CDK2 Cyclin-dependent kinase 2	8.7	298	33930	0	2
P11802	CDK4	CDK4 Cyclin-dependent kinase 4	7	303	33730	2	1
Q00535	CDK5	CDK5 Cyclin-dependent kinase 5	7.7	292	33304	0	1
Q96SZ6	CK5P1	CDK5RAP1 CDK5 regulatory subunit-associated protein 1	8.2	601	67689	1	0
Q96JB5	CK5P3	CDK5RAP3 CDK5 regulatory subunit-associated protein 3	4.8	506	56921	2	0
Q00534	CDK6	CDK6 Cyclin-dependent kinase 6	6.5	326	36938	0	3
D6RAD4	D6RAD4	CDK7 Cyclin-dependent kinase 7	8.3	309	34643	0	1
P50613	CDK7	CDK7 Cyclin-dependent kinase 7	8.5	346	39038	0	1
P49336	CDK8	CDK8 Cyclin-dependent kinase 8	8.6	464	53284	0	2
Q5VV42	CDKAL	CDKAL1 Threonylcarbamoyladenosine tRNA methylthiotransferase	7.5	579	65112	2	0
Q00532	CDKL1	CDKL1 Cyclin-dependent kinase-like 1	8.9	357	41671	1	0
Q92772	CDKL2	CDKL2 Cyclin-dependent kinase-like 2	8.2	493	56019	1	0
Q8IVW4	CDKL3	CDKL3 Cyclin-dependent kinase-like 3	9.3	592	67514	1	0
O76039	CDKL5	CDKL5 Cyclin-dependent kinase-like 5	9.5	1030	115538	1	0
P38936	CDN1A	CDKN1A Cyclin-dependent kinase inhibitor 1	8.4	164	18119	0	1
Q9BXW7	CECR5	CECR5 Cat eye syndrome critical region protein 5	8.1	423	46321	5	1
reverse_Q03188	CENPC	CENPC1 Centromere protein C 1	9.4	943	106834	1	0
P49454	CENPF	CENPF Centromere protein F	5.1	3210	367765	0	1
Q9H3R5	CENPH	CENPH Centromere protein H	5.3	247	28481	2	1
Q5SW79	CE170	CEP170 Centrosomal protein of 170 kDa	7.1	1584	175292	0	1
Q9C0F1	CEP44	CEP44 Centrosomal protein of 44 kDa	5.2	390	44140	0	1
Q8N5B7	CERS5	CERS5 Ceramide synthase 5	8	392	45752	1	0
P23528	COF1	CFL1 Cofilin-1	8.1	166	18502	3	38
Q9UFW8	CGBP1	CGGBP1 CGG triplet repeat-binding protein 1	9	167	18820	0	1
Q9NX63	CHCH3	CHCHD3 Coiled-coil-helix-coiled-coil-helix domain-containing protein 3, mitochondrial	8.3	227	26152	5	0
Q8NE62	CHDH	CHDH Choline dehydrogenase, mitochondrial	8.3	594	65359	2	0
O96017	CHK2	CHEK2 Serine/threonine-protein kinase Chk2	5.9	543	60915	0	3
Q8IWX8	CHERP	CHERP Calcium homeostasis endoplasmic reticulum protein	9	916	103702	0	1
P24386	RAE1	CHM Rab proteins geranylgeranyltransferase component A 1	4.7	653	73476	0	1
Q9NZZ3	CHMP5	CHMP5 Charged multivesicular body protein 5	4.8	219	24571	0	3
Q9UHD1	CHRD1	CHORDC1 Cysteine and histidine-rich domain-containing protein 1	7.9	332	37490	0	2
Q9NRG0	CHRC1	CHRAC1 Chromatin accessibility complex protein 1	5.1	131	14711	0	3
O15111	IKKA	CHUK Inhibitor of nuclear factor kappa-B kinase subunit alpha	6.7	745	84640	0	1
Q6FI81	CPIN1	CIAPIN1 Anamorsin	5.6	312	33582	0	5
Q9NZ45	CISD1	CISD1 CDGSH iron-sulfur domain-containing protein 1	9.1	108	12199	2	0
Q8N5K1	CISD2	CISD2 CDGSH iron-sulfur domain-containing protein 2	9.6	135	15278	2	1
Q07065	CKAP4	CKAP4 Cytoskeleton-associated protein 4	5.9	602	66023	2	1
Q14008	CKAP5	CKAP5 Cytoskeleton-associated protein 5	7.8	2032	225493	0	1
P12277	KCRB	CKB Creatine kinase B-type	5.6	381	42644	3	26
P12532	KCRU	CKMT1B Creatine kinase U-type, mitochondrial	8.3	417	47037	7	8
P17540	KCRS	CKMT2 Creatine kinase S-type, mitochondrial	8.2	419	47505	7	8
P51790	CLCN3	CLCN3 H(+)/Cl(-) exchange transporter 3	6.3	818	90966	1	0
P51795	CLCN5	CLCN5 H(+)/Cl(-) exchange transporter 5	6.8	746	83147	1	0
O00299	CLIC1	CLIC1 Chloride intracellular channel protein 1	5.2	241	26923	0	8
Q9Y696	CLIC4	CLIC4 Chloride intracellular channel protein 4	5.6	253	28772	1	16
O75503	CLN5	CLN5 Ceroid-lipofuscinosis neuronal protein 5	7.4	358	41497	0	2
Q9H078	CLPB	CLPB Caseinolytic peptidase B protein homolog	9	707	78729	5	0
P09496	CLCA	CLTA Clathrin light chain A	4.5	248	27077	0	1
P09497	CLCB	CLTB Clathrin light chain B	4.6	229	25190	0	1
Q00610	CLH1	CLTC Clathrin heavy chain 1	5.7	1675	191613	8	8
P62633	CNBP	CNBP Cellular nucleic acid-binding protein	7.7	177	19463	0	2
Q99439	CNN2	CNN2 Calponin-2	7.3	309	33697	2	9
Q15417	CNN3	CNN3 Calponin-3	6.1	329	36414	2	7
Q9H8M5	CNNM2	CNNM2 Metal transporter CNNM2	6.4	875	96623	1	0
Q6P4Q7	CNNM4	CNNM4 Metal transporter CNNM4	6.1	775	86607	1	0
O95628	CNOT4	CNOT4 CCR4-NOT transcription complex subunit 4	7	575	63510	0	1
P09543	CN37	CNP 2',3'-cyclic-nucleotide 3'-phosphodiesterase	9.1	421	47579	12	1
Q12860	CNTN1	CNTN1 Contactin-1	5.9	1018	113320	1	0
Q13057	COASY	COASY Bifunctional coenzyme A synthase	7	564	62329	0	2
Q9UP83	COG5	COG5 Conserved oligomeric Golgi complex subunit 5	6.6	839	92743	0	1
Q96MW5	COG8	COG8 Conserved oligomeric Golgi complex subunit 8	5.2	612	68424	0	1
P02462	CO4A1	COL4A1 Collagen alpha-1(IV) chain	8.3	1669	160615	1	0
Q9Y5P4	C43BP	COL4A3BP Collagen type IV alpha-3-binding protein	5.5	624	70835	0	1
P29400	CO4A5	COL4A5 Collagen alpha-5(IV) chain	7.6	1685	161044	1	0
Q9H0A8	COMD4	COMMD4 COMM domain-containing protein 4	7.3	199	21764	0	1
P21964	COMT	COMT Catechol O-methyltransferase	5.5	271	30037	4	0
Q86VU5	CMTD1	COMTD1 Catechol O-methyltransferase domain-containing protein 1	8.4	262	28809	6	0
P35606	COPB2	COPB2 Coatomer subunit beta'	5.3	906	102487	1	1
Q7L5N1	CSN6	COPS6 COP9 signalosome complex subunit 6	5.7	327	36163	0	2
Q9NZJ6	COQ3	COQ3 Hexaprenyldihydroxybenzoate methyltransferase, mitochondrial	7.4	369	41054	1	0
Q5HYK3	COQ5	COQ5 2-methoxy-6-polyprenyl-1,4-benzoquinol methylase, mitochondrial	6.9	327	37140	1	0
O75208	COQ9	COQ9 Ubiquinone biosynthesis protein COQ9, mitochondrial	5.9	318	35509	2	0
Q9ULV4	COR1C	CORO1C Coronin-1C	7.1	474	53249	4	5
Q14019	COTL1	COTL1 Coactosin-like protein	5.7	142	15945	0	2
Q9Y6N1	COX11	COX11 Cytochrome c oxidase assembly protein COX11, mitochondrial	9.1	276	31430	3	0
Q5RI15	COX20	COX20 Cytochrome c oxidase protein 20 homolog	8.8	118	13291	2	0
P14854	CX6B1	COX6B1 Cytochrome c oxidase subunit 6B1	7	86	10192	1	0
O75131	CPNE3	CPNE3 Copine-3	5.8	537	60131	1	0
P36551	HEM6	CPOX Coproporphyrinogen-III oxidase, mitochondrial	8.3	454	50152	7	5
Q9BRF8	CPPED	CPPED1 Calcineurin-like phosphoesterase domain-containing protein 1	6.2	314	35548	0	1
Q9P2I0	CPSF2	CPSF2 Cleavage and polyadenylation specificity factor subunit 2	5.1	782	88487	0	1
O95639	CPSF4	CPSF4 Cleavage and polyadenylation specificity factor subunit 4	8.3	269	30255	0	1
Q16630	CPSF6	CPSF6 Cleavage and polyadenylation specificity factor subunit 6	7.2	551	59210	0	1
P50416	CPT1A	CPT1A Carnitine O-palmitoyltransferase 1, liver isoform	8.7	773	88368	3	0
P23786	CPT2	CPT2 Carnitine O-palmitoyltransferase 2, mitochondrial	8.2	658	73777	6	0
Q9H3G5	CPVL	CPVL Probable serine carboxypeptidase CPVL	5.6	476	54164	1	0
P29373	RABP2	CRABP2 Cellular retinoic acid-binding protein 2	5.4	138	15693	1	3
Q96SW2	CRBN	CRBN Protein cereblon	5.6	442	50546	0	2
reverse_Q9H0B8	CRLD2	CRISPLD2 Cysteine-rich secretory protein LCCL domain-containing 2	8	497	55920	1	0
P46109	CRKL	CRKL Crk-like protein	6.7	303	33777	0	2
Q9UJA2	CRLS1	CRLS1 Cardiolipin synthase	9.7	301	32593	1	0
Q08257	QOR	CRYZ Quinone oxidoreductase	8.4	329	35207	2	0
O95825	QORL1	CRYZL1 Quinone oxidoreductase-like protein 1	5.8	349	38697	0	1
O75390	CISY	CS Citrate synthase, mitochondrial	8.3	466	51712	5	1
P55060	XPO2	CSE1L Exportin-2	5.8	971	110417	0	4
P41240	CSK	CSK Tyrosine-protein kinase CSK	7.1	450	50704	0	2
P48729	KC1A	CSNK1A1 Casein kinase I isoform alpha	9.6	337	38915	1	0
Q8N752	KC1AL	CSNK1A1L Casein kinase I isoform alpha-like	9.5	337	39086	1	0
Q9HCP0	KC1G1	CSNK1G1 Casein kinase I isoform gamma-1	9	422	48511	0	1
P78368	KC1G2	CSNK1G2 Casein kinase I isoform gamma-2	9.1	415	47457	4	1
Q9Y6M4	KC1G3	CSNK1G3 Casein kinase I isoform gamma-3	9.2	447	51389	2	1
P19784	CSK22	CSNK2A2 Casein kinase II subunit alpha'	8.6	350	41213	0	2
Q5SRQ3	Q5SRQ3	CSNK2B Casein kinase 2, beta polypeptide	6.1	228	26673	0	2
P67870	CSK2B	CSNK2B Casein kinase II subunit beta	5.6	215	24942	0	2
P21291	CSRP1	CSRP1 Cysteine and glycine-rich protein 1	8.6	193	20567	1	0
Q16527	CSRP2	CSRP2 Cysteine and glycine-rich protein 2	8.6	193	20954	0	5
P33240	CSTF2	CSTF2 Cleavage stimulation factor subunit 2	6.8	577	60959	1	1
Q9H0L4	CSTFT	CSTF2T Cleavage stimulation factor subunit 2 tau variant	7.3	616	64436	0	2
P56545	CTBP2	CTBP2 C-terminal-binding protein 2	6.9	445	48945	0	1
P35221	CTNA1	CTNNA1 Catenin alpha-1	6.3	906	100071	5	0
P35222	CTNB1	CTNNB1 Catenin beta-1	5.9	781	85497	5	0
O60716	CTND1	CTNND1 Catenin delta-1	6.2	968	108170	9	0
P17812	PYRG1	CTPS1 CTP synthase 1	6.5	591	66690	0	1
P07858	CATB	CTSB Cathepsin B	6.3	339	37822	5	3
P53634	CATC	CTSC Dipeptidyl peptidase 1	7	463	51854	2	4
P07339	CATD	CTSD Cathepsin D	6.5	412	44552	2	0
P09668	CATH	CTSH Pro-cathepsin H	8.1	335	37394	1	0
P07711	CATL1	CTSL1 Cathepsin L1	5.4	333	37564	1	0
Q14247	SRC8	CTTN Src substrate cortactin	5.4	550	61586	1	2
Q9P2B4	CT2NL	CTTNBP2NL CTTNBP2 N-terminal-like protein	8.1	639	70158	0	1
Q7Z7A3	CTU1	CTU1 Cytoplasmic tRNA 2-thiolation protein 1	9.2	348	36450	0	1
Q2VPK5	CTU2	CTU2 Cytoplasmic tRNA 2-thiolation protein 2	6.3	515	56107	0	1
Q13617	CUL2	CUL2 Cullin-2	6.9	745	86983	1	1
Q13619	CUL4A	CUL4A Cullin-4A	8.1	759	87680	0	1
Q13620	CUL4B	CUL4B Cullin-4B	7.4	913	103982	0	1
Q9NTM9	CUTC	CUTC Copper homeostasis protein cutC homolog	8.2	273	29341	0	2
Q69YN2	C19L1	CWF19L1 CWF19-like protein 1	7.2	538	60619	0	2
Q8TB03	CX038	CXorf38 Uncharacterized protein CXorf38	6.3	319	36670	0	1
Q9H5V9	CX056	CXorf56 UPF0428 protein CXorf56	8.7	222	25625	0	1
Q9UHQ9	NB5R1	CYB5R1 NADH-cytochrome b5 reductase 1	9.4	305	34095	11	0
P08574	CY1	CYC1 Cytochrome c1, heme protein, mitochondrial	9	325	35422	15	0
Q7L576	CYFP1	CYFIP1 Cytoplasmic FMR1-interacting protein 1	6.9	1253	145182	1	1
Q96F07	CYFP2	CYFIP2 Cytoplasmic FMR1-interacting protein 2	7.3	1278	148398	1	1
Q16850	CP51A	CYP51A1 Lanosterol 14-alpha demethylase	8.5	503	56806	1	0
Q3LXA3	DHAK	DAK Bifunctional ATP-dependent dihydroxyacetone kinase/FAD-AMP lyase (cyclizing)	7.5	575	58947	1	0
P51398	RT29	DAP3 28S ribosomal protein S29, mitochondrial	8.9	398	45566	2	1
P14868	SYDC	DARS Aspartate--tRNA ligase, cytoplasmic	6.5	501	57136	2	4
Q6PI48	SYDM	DARS2 Aspartate--tRNA ligase, mitochondrial	8	645	73563	13	3
Q9UER7	DAXX	DAXX Death domain-associated protein 6	4.9	740	81373	0	1
Q96EP5	DAZP1	DAZAP1 DAZ-associated protein 1	8.6	407	43383	0	1
Q16643	DREB	DBN1 Drebrin	4.5	649	71429	4	2
Q9UJU6	DBNL	DBNL Drebrin-like protein	5	430	48207	0	1
P11182	ODB2	DBT Lipoamide acyltransferase component of branched-chain alpha-keto acid dehydrogenase complex, mitochondrial	8.5	482	53487	6	0
P61962	DCAF7	DCAF7 DDB1- and CUL4-associated factor 7	5.5	342	38926	0	1
Q6ZRR9	DCDC5	DCDC5 Doublecortin domain-containing protein 5	8.9	648	72753	0	1
P27707	DCK	DCK Deoxycytidine kinase	5.2	260	30519	0	2
Q96C86	DCPS	DCPS m7GpppX diphosphatase	6.4	337	38609	0	2
Q14203	DCTN1	DCTN1 Dynactin subunit 1	5.8	1278	141694	0	4
Q13561	DCTN2	DCTN2 Dynactin subunit 2	5.2	401	44231	1	6
O75935	DCTN3	DCTN3 Dynactin subunit 3	5.5	186	21119	1	1
Q9UJW0	DCTN4	DCTN4 Dynactin subunit 4	7.3	460	52337	0	2
Q9H773	DCTP1	DCTPP1 dCTP pyrophosphatase 1	5	170	18681	0	4
Q96GG9	DCNL1	DCUN1D1 DCN1-like protein 1	5.3	259	30124	0	1
Q7Z4W1	DCXR	DCXR L-xylulose reductase	8.1	244	25913	5	6
Q9BW61	DDA1	DDA1 DET1- and DDB1-associated protein 1	8.7	102	11835	0	1
Q5TDH0	DDI2	DDI2 Protein DDI1 homolog 2	5	399	44523	0	1
Q92841	DDX17	DDX17 Probable ATP-dependent RNA helicase DDX17	8.3	729	80273	0	1
Q9NUU7	DD19A	DDX19A ATP-dependent RNA helicase DDX19A	6.6	478	53975	1	1
Q9UMR2	DD19B	DDX19B ATP-dependent RNA helicase DDX19B	6.3	479	53927	1	1
Q9UHI6	DDX20	DDX20 Probable ATP-dependent RNA helicase DDX20	6.9	824	92241	1	0
Q9NUL7	DDX28	DDX28 Probable ATP-dependent RNA helicase DDX28	10.4	540	59581	1	0
O00148	DX39A	DDX39A ATP-dependent RNA helicase DDX39A	5.7	427	49130	0	1
O00571	DDX3X	DDX3X ATP-dependent RNA helicase DDX3X	7.2	662	73244	3	0
P17844	DDX5	DDX5 Probable ATP-dependent RNA helicase DDX5	8.9	614	69148	4	2
Q5T1V6	DDX59	DDX59 Probable ATP-dependent RNA helicase DDX59	7.4	619	68810	0	1
P26196	DDX6	DDX6 Probable ATP-dependent RNA helicase DDX6	8.7	483	54417	1	2
Q16698	DECR	DECR1 2,4-dienoyl-CoA reductase, mitochondrial	9.3	335	36068	7	0
O43583	DENR	DENR Density-regulated protein	5.3	198	22092	0	1
O00273	DFFA	DFFA DNA fragmentation factor subunit alpha	4.8	331	36522	0	3
Q15392	DHC24	DHCR24 Delta(24)-sterol reductase	8.2	516	60101	3	1
Q96LJ7	DHRS1	DHRS1 Dehydrogenase/reductase SDR family member 1	7.8	313	33909	1	0
Q6UWP2	DHR11	DHRS11 Dehydrogenase/reductase SDR family member 11	6.6	260	28308	0	1
Q9BTZ2	DHRS4	DHRS4 Dehydrogenase/reductase SDR family member 4	8.5	278	29537	0	1
Q9Y394	DHRS7	DHRS7 Dehydrogenase/reductase SDR family member 7	8.3	339	38299	1	0
Q96HY7	DHTK1	DHTKD1 Probable 2-oxoglutarate dehydrogenase E1 component DHKTD1, mitochondrial	6.9	919	103077	2	1
O43143	DHX15	DHX15 Putative pre-mRNA-splicing factor ATP-dependent RNA helicase DHX15	7.5	795	90933	0	1
Q7L2E3	DHX30	DHX30 Putative ATP-dependent RNA helicase DHX30	8.8	1194	133938	8	0
Q9H2U1	DHX36	DHX36 Probable ATP-dependent RNA helicase DHX36	7.7	1008	114760	0	1
Q08211	DHX9	DHX9 ATP-dependent RNA helicase A	6.8	1270	140958	1	3
O60610	DIAP1	DIAPH1 Protein diaphanous homolog 1	5.4	1272	141347	0	1
Q9NSV4	DIAP3	DIAPH3 Protein diaphanous homolog 3	7	1193	136926	0	1
Q9Y2L1	RRP44	DIS3 Exosome complex exonuclease RRP44	7.1	958	109003	0	2
P10515	ODP2	DLAT Dihydrolipoyllysine-residue acetyltransferase component of pyruvate dehydrogenase complex, mitochondrial	7.8	647	68997	8	0
P09622	DLDH	DLD Dihydrolipoyl dehydrogenase, mitochondrial	7.9	509	54177	3	4
Q15398	DLGP5	DLGAP5 Disks large-associated protein 5	9	846	95115	0	1
P36957	ODO2	DLST Dihydrolipoyllysine-residue succinyltransferase component of 2-oxoglutarate dehydrogenase complex, mitochondrial	9	453	48755	1	0
Q8TDJ6	DMXL2	DMXL2 DmX-like protein 2	6.4	3036	339642	1	0
P31689	DNJA1	DNAJA1 DnaJ homolog subfamily A member 1	7.1	397	44868	2	2
Q9NVH1	DJC11	DNAJC11 DnaJ homolog subfamily C member 11	8.4	559	63278	11	0
Q99543	DNJC2	DNAJC2 DnaJ homolog subfamily C member 2	8.7	621	71996	0	1
Q99615	DNJC7	DNAJC7 DnaJ homolog subfamily C member 7	7	494	56441	0	1
O00429	DNM1L	DNM1L Dynamin-1-like protein	6.8	736	81877	1	2
P50570	DYN2	DNM2 Dynamin-2	7.5	870	98064	0	1
P26358	DNMT1	DNMT1 DNA (cytosine-5)-methyltransferase 1	7.8	1616	183164	0	2
Q9ULA0	DNPEP	DNPEP Aspartyl aminopeptidase	7.4	475	52428	0	1
Q9BU89	DOHH	DOHH Deoxyhypusine hydroxylase	4.8	302	32904	0	2
Q99704	DOK1	DOK1 Docking protein 1	6.5	481	52392	0	1
Q96FX2	DPH3	DPH3 DPH3 homolog	4.1	82	9240	0	1
Q9P2X0	DPM3	DPM3 Dolichol-phosphate mannosyltransferase subunit 3	5.9	92	10094	1	0
Q16555	DPYL2	DPYSL2 Dihydropyrimidinase-related protein 2	6.4	572	62294	0	2
Q9Y295	DRG1	DRG1 Developmentally-regulated GTP-binding protein 1	8.9	367	40542	0	3
Q02487	DSC2	DSC2 Desmocollin-2	5.3	901	99962	1	0
O14972	DSCR3	DSCR3 Down syndrome critical region protein 3	7.7	297	33010	0	1
Q14126	DSG2	DSG2 Desmoglein-2	5.2	1118	122294	1	1
Q9H410	DSN1	DSN1 Kinetochore-associated protein DSN1 homolog	7	356	40067	0	2
P15924	DESP	DSP Desmoplakin	6.8	2871	331774	5	3
P60981	DEST	DSTN Destrin	7.9	165	18506	2	11
J9JIF8	J9JIF8	DTNA Dystrobrevin alpha	6.7	690	78064	1	1
Q9Y4J8	DTNA	DTNA Dystrobrevin alpha	6.9	743	83901	1	1
Q96EV8	DTBP1	DTNBP1 Dysbindin	4.7	351	39493	0	1
Q8N5C7	DTWD1	DTWD1 DTW domain-containing protein 1	8.4	304	35248	0	1
P23919	KTHY	DTYMK Thymidylate kinase	8.3	212	23819	1	1
Q9NX74	DUS2L	DUS2L tRNA-dihydrouridine(20) synthase	7.1	493	55050	0	1
O75319	DUS11	DUSP11 RNA/RNP complex-1-interacting phosphatase	9.4	330	38939	0	1
P51452	DUS3	DUSP3 Dual specificity protein phosphatase 3	7.8	185	20478	0	2
Q99956	DUS9	DUSP9 Dual specificity protein phosphatase 9	6.1	384	41868	0	1
P33316	DUT	DUT Deoxyuridine 5'-triphosphate nucleotidohydrolase, mitochondrial	9.4	252	26563	1	2
Q14204	DYHC1	DYNC1H1 Cytoplasmic dynein 1 heavy chain 1	6.4	4646	532412	1	4
Q9Y6G9	DC1L1	DYNC1LI1 Cytoplasmic dynein 1 light intermediate chain 1	6.4	523	56579	1	0
O43237	DC1L2	DYNC1LI2 Cytoplasmic dynein 1 light intermediate chain 2	6.4	492	54099	1	0
P63167	DYL1	DYNLL1 Dynein light chain 1, cytoplasmic	7.4	89	10366	2	6
Q96FJ2	DYL2	DYNLL2 Dynein light chain 2, cytoplasmic	7.4	89	10350	0	1
P63172	DYLT1	DYNLT1 Dynein light chain Tctex-type 1	5.1	113	12452	0	2
Q5JPH6	SYEM	EARS2 Probable glutamate--tRNA ligase, mitochondrial	8.8	523	58689	2	0
Q13011	ECH1	ECH1 Delta(3,5)-Delta(2,4)-dienoyl-CoA isomerase, mitochondrial	8	328	35816	5	1
Q9NTX5	ECHD1	ECHDC1 Ethylmalonyl-CoA decarboxylase	8.2	307	33698	0	1
P30084	ECHM	ECHS1 Enoyl-CoA hydratase, mitochondrial	8.1	290	31387	77	20
P42126	ECI1	ECI1 Enoyl-CoA delta isomerase 1, mitochondrial	8.6	302	32816	1	0
O75521	ECI2	ECI2 Enoyl-CoA delta isomerase 2, mitochondrial	9	394	43585	16	6
Q96F86	EDC3	EDC3 Enhancer of mRNA-decapping protein 3	7.1	508	56078	0	3
Q6P2E9	EDC4	EDC4 Enhancer of mRNA-decapping protein 4	5.9	1401	151661	0	1
P68104	EF1A1	EEF1A1 Elongation factor 1-alpha 1	9	462	50141	3	41
Q05639	EF1A2	EEF1A2 Elongation factor 1-alpha 2	9	463	50470	0	1
P24534	EF1B	EEF1B2 Elongation factor 1-beta	4.7	225	24764	0	1
P26641	EF1G	EEF1G Elongation factor 1-gamma	6.7	437	50119	2	17
P13639	EF2	EEF2 Elongation factor 2	6.8	858	95338	17	33
P57772	SELB	EEFSEC Selenocysteine-specific elongation factor	8.4	596	65305	1	1
A8K855	EFCB7	EFCAB7 EF-hand calcium-binding domain-containing protein 7	6.4	629	71981	0	1
Q8IYU8	EFHA1	EFHA1 EF-hand domain-containing family member A1	9.1	434	49666	1	0
Q96C19	EFHD2	EFHD2 EF-hand domain-containing protein D2	5.2	240	26697	0	1
P98172	EFNB1	EFNB1 Ephrin-B1	8.9	346	38007	1	0
Q14156	EFR3A	EFR3A Protein EFR3 homolog A	6.7	821	92924	1	0
Q7Z2Z2	ETUD1	EFTUD1 Elongation factor Tu GTP-binding domain-containing protein 1	5.9	1120	125430	0	1
Q15029	U5S1	EFTUD2 116 kDa U5 small nuclear ribonucleoprotein component	5	972	109436	0	1
Q8N9N8	EIF1A	EIF1AD Probable RNA-binding protein EIF1AD	5.2	165	19053	0	1
Q9NR50	EI2BG	EIF2B3 Translation initiation factor eIF-2B subunit gamma	6.5	452	50240	0	1
Q9UI10	EI2BD	EIF2B4 Translation initiation factor eIF-2B subunit delta	9.4	523	57557	0	1
P41214	EIF2D	EIF2D Eukaryotic translation initiation factor 2D	7.6	584	64707	1	0
P41091	IF2G	EIF2S3 Eukaryotic translation initiation factor 2 subunit 3	8.4	472	51110	1	5
B5ME19	B5ME19	EIF3CL Eukaryotic translation initiation factor 3 subunit C	5.6	914	105473	0	2
O15371	EIF3D	EIF3D Eukaryotic translation initiation factor 3 subunit D	6	548	63973	0	3
O15372	EIF3H	EIF3H Eukaryotic translation initiation factor 3 subunit H	6.5	352	39930	0	3
Q13347	EIF3I	EIF3I Eukaryotic translation initiation factor 3 subunit I	5.6	325	36502	1	0
O75822	EIF3J	EIF3J Eukaryotic translation initiation factor 3 subunit J	4.8	258	29062	0	1
Q9UBQ5	EIF3K	EIF3K Eukaryotic translation initiation factor 3 subunit K	4.9	218	25060	2	0
Q9Y262	EIF3L	EIF3L Eukaryotic translation initiation factor 3 subunit L	6.3	564	66727	1	1
Q7L2H7	EIF3M	EIF3M Eukaryotic translation initiation factor 3 subunit M	5.6	374	42503	2	3
P06730	IF4E	EIF4E Eukaryotic translation initiation factor 4E	6.1	217	25097	2	2
Q9NRA8	4ET	EIF4ENIF1 Eukaryotic translation initiation factor 4E transporter	8.3	985	108201	1	0
Q04637	IF4G1	EIF4G1 Eukaryotic translation initiation factor 4 gamma 1	5.3	1599	175490	3	5
P78344	IF4G2	EIF4G2 Eukaryotic translation initiation factor 4 gamma 2	7.1	907	102362	0	1
Q9GZV4	IF5A2	EIF5A2 Eukaryotic translation initiation factor 5A-2	5.6	153	16793	1	4
Q6IS14	IF5AL	EIF5AL1 Eukaryotic translation initiation factor 5A-1-like	5	154	16773	1	4
P56537	IF6	EIF6 Eukaryotic translation initiation factor 6	4.7	245	26599	0	1
Q9BQ52	RNZ2	ELAC2 Zinc phosphodiesterase ELAC protein 2	7.9	826	92219	2	3
Q15723	ELF2	ELF2 ETS-related transcription factor Elf-2	6.6	593	63967	0	2
Q8N336	ELMD1	ELMOD1 ELMO domain-containing protein 1	8.5	334	39052	1	0
Q8IZ81	ELMD2	ELMOD2 ELMO domain-containing protein 2	8.1	293	34961	1	0
Q6IA86	ELP2	ELP2 Elongator complex protein 2	6	826	92500	0	2
Q96EB1	ELP4	ELP4 Elongator complex protein 4	8.5	424	46588	0	3
Q0PNE2	ELP6	ELP6 Elongator complex protein 6	6.8	266	29793	0	2
Q5J8M3	EMC4	EMC4 ER membrane protein complex subunit 4	8.6	183	20087	1	0
Q9BV81	EMC6	EMC6 ER membrane protein complex subunit 6	10.1	110	12017	1	0
P06733	ENOA	ENO1 Alpha-enolase	7.4	434	47169	6	5
P09104	ENOG	ENO2 Gamma-enolase	5	434	47269	6	5
P13929	ENOB	ENO3 Beta-enolase	7.7	434	46932	6	0
Q9UHY7	ENOPH	ENOPH1 Enolase-phosphatase E1	4.8	261	28933	0	2
Q96N21	AP4AT	ENTHD2 AP-4 complex accessory subunit tepsin	7	525	55137	0	1
reverse_Q96N21	AP4AT	ENTHD2 AP-4 complex accessory subunit tepsin	7	525	55137	0	1
O43491	E41L2	EPB41L2 Band 4.1-like protein 2	5.4	1005	112588	2	1
Q9Y2J2	E41L3	EPB41L3 Band 4.1-like protein 3	5.2	1087	120677	1	0
P29317	EPHA2	EPHA2 Ephrin type-A receptor 2	6.2	976	108266	1	0
P54756	EPHA5	EPHA5 Ephrin type-A receptor 5	6.9	1037	114803	1	0
Q9UF33	EPHA6	EPHA6 Ephrin type-A receptor 6	6.9	1035	116116	1	0
Q15375	EPHA7	EPHA7 Ephrin type-A receptor 7	5.8	998	112097	1	0
O95208	EPN2	EPN2 Epsin-2	7.5	641	68482	1	0
P07814	SYEP	EPRS Bifunctional glutamate/proline--tRNA ligase	7.3	1512	170590	2	5
O75616	ERAL1	ERAL1 GTPase Era, mitochondrial	8.8	437	48350	2	0
P07992	ERCC1	ERCC1 DNA excision repair protein ERCC-1	6.2	297	32562	0	1
P50548	ERF	ERF ETS domain-containing transcription factor ERF	7.3	548	58703	0	1
P84090	ERH	ERH Enhancer of rudimentary homolog	5.9	104	12259	0	5
Q8IV48	ERI1	ERI1 3'-5' exoribonuclease 1	6.7	349	40064	0	1
O94905	ERLN2	ERLIN2 Erlin-2	5.6	339	37840	1	0
Q96HE7	ERO1A	ERO1L ERO1-like protein alpha	5.7	468	54393	4	19
P30040	ERP29	ERP29 Endoplasmic reticulum resident protein 29	7.3	261	28993	4	0
Q9BS26	ERP44	ERP44 Endoplasmic reticulum resident protein 44	5.3	406	46971	3	0
Q5FWF5	ESCO1	ESCO1 N-acetyltransferase ESCO1	9.2	840	94983	0	1
P10768	ESTD	ESD S-formylglutathione hydrolase	7	282	31463	0	2
Q9BSJ8	ESYT1	ESYT1 Extended synaptotagmin-1	5.8	1104	122856	3	0
A0FGR8	ESYT2	ESYT2 Extended synaptotagmin-2	9.3	921	102357	2	0
P62495	ERF1	ETF1 Eukaryotic peptide chain release factor subunit 1	5.7	437	49031	1	2
P13804	ETFA	ETFA Electron transfer flavoprotein subunit alpha, mitochondrial	8.4	333	35080	13	1
P38117	ETFB	ETFB Electron transfer flavoprotein subunit beta	8.1	255	27844	12	4
Q16134	ETFD	ETFDH Electron transfer flavoprotein-ubiquinone oxidoreductase, mitochondrial	7.6	617	68495	5	0
O95571	ETHE1	ETHE1 Protein ETHE1, mitochondrial	6.8	254	27873	0	1
Q9NVH0	EXD2	EXD2 Exonuclease 3'-5' domain-containing protein 2	8.3	621	70353	4	1
Q9NV70	EXOC1	EXOC1 Exocyst complex component 1	6.6	894	101982	1	0
O00471	EXOC5	EXOC5 Exocyst complex component 5	6.7	708	81853	1	1
Q9Y3B2	EXOS1	EXOSC1 Exosome complex component CSL4	8.2	195	21452	0	1
Q9NQT5	EXOS3	EXOSC3 Exosome complex component RRP40	8.1	275	29572	0	2
Q9NPD3	EXOS4	EXOSC4 Exosome complex component RRP41	6.5	245	26383	0	1
Q5RKV6	EXOS6	EXOSC6 Exosome complex component MTR3	6.3	272	28235	1	1
Q15024	EXOS7	EXOSC7 Exosome complex component RRP42	5.2	291	31821	0	2
O95677	EYA4	EYA4 Eyes absent homolog 4	5.2	639	69505	0	1
P15311	EZRI	EZR Ezrin	6.3	586	69413	0	1
Q13158	FADD	FADD Protein FADD	5.7	208	23279	0	1
Q96CS3	FAF2	FAF2 FAS-associated factor 2	5.6	445	52624	6	0
Q6P587	FAHD1	FAHD1 Acylpyruvase FAHD1, mitochondrial	7.4	224	24843	3	0
Q6P2I3	FAH2B	FAHD2B Fumarylacetoacetate hydrolase domain-containing protein 2B	7.8	314	34613	4	0
Q96E09	F122A	FAM122A Protein FAM122A	6.8	287	30529	0	1
Q96EY5	F125A	FAM125A Multivesicular body subunit 12A	8.9	273	28783	0	2
Q9BYI3	HYCCI	FAM126A Hyccin	8.2	521	57625	1	0
Q96C01	F136A	FAM136A Protein FAM136A	7.6	138	15641	2	1
Q9BQD7	F173A	FAM173A Protein FAM173A	9.3	235	25130	1	0
Q8N0U4	F185A	FAM185A Protein FAM185A	8	392	42301	0	1
Q9NX38	F206A	FAM206A Protein FAM206A	7.9	181	20378	0	1
Q96KR6	F210B	FAM210B Protein FAM210B	10.4	192	20424	4	0
Q8WU58	F222B	FAM222B Protein FAM222B	9.2	562	59652	0	1
Q92520	FAM3C	FAM3C Protein FAM3C	8.3	227	24680	1	0
Q6NSW5	FA45B	FAM45B Protein FAM45B	6.5	357	40514	0	1
Q9H019	FA54B	FAM54B Protein FAM54B	6.1	292	31957	1	0
Q8NAN2	FA73A	FAM73A Protein FAM73A	5.6	632	71006	1	0
Q96TC7	RMD3	FAM82A2 Regulator of microtubule dynamics protein 3	5.1	470	52118	2	0
Q96G04	FA86A	FAM86A Protein FAM86A	6.1	330	36915	0	1
Q8N7N1	F86B1	FAM86B1 Protein FAM86B1	6.4	296	32865	0	1
P0C5J1	F86B2	FAM86B2 Protein FAM86B2	6.3	330	36771	0	1
Q9UBU6	FA8A1	FAM8A1 Protein FAM8A1	7.2	413	44123	1	0
Q9Y3D0	MIP18	FAM96B Mitotic spindle-associated MMXD complex subunit MIP18	5.2	163	17663	0	1
Q52LJ0	FA98B	FAM98B Protein FAM98B	6.3	330	37191	0	3
O94887	FARP2	FARP2 FERM, RhoGEF and pleckstrin domain-containing protein 2	8.8	1054	119888	1	0
Q9Y285	SYFA	FARSA Phenylalanine--tRNA ligase alpha subunit	7.8	508	57564	0	1
Q9NSD9	SYFB	FARSB Phenylalanine--tRNA ligase beta subunit	6.8	589	66116	0	1
P25445	TNR6	FAS Tumor necrosis factor receptor superfamily member 6	7.9	335	37732	1	0
P49327	FAS	FASN Fatty acid synthase	6.4	2511	273424	0	12
Q53R41	FAKD1	FASTKD1 FAST kinase domain-containing protein 1	7.7	847	97411	1	0
Q9NYY8	FAKD2	FASTKD2 FAST kinase domain-containing protein 2	8	710	81463	2	0
Q14CZ7	FAKD3	FASTKD3 FAST kinase domain-containing protein 3	8.3	662	75689	1	0
Q7L8L6	FAKD5	FASTKD5 FAST kinase domain-containing protein 5	8.1	764	86574	2	0
P22087	FBRL	FBL rRNA 2'-O-methyltransferase fibrillarin	10.2	321	33784	0	3
reverse_Q8WUP2	FBLI1	FBLIM1 Filamin-binding LIM protein 1	6	373	40670	1	0
P35556	FBN2	FBN2 Fibrillin-2	4.9	2912	314775	0	1
P37268	FDFT	FDFT1 Squalene synthase	6.5	417	48115	4	1
P10109	ADX	FDX1 Adrenodoxin, mitochondrial	5.8	184	19393	1	1
P22570	ADRO	FDXR NADPH:adrenodoxin oxidoreductase, mitochondrial	8.4	491	53837	2	0
P22830	HEMH	FECH Ferrochelatase, mitochondrial	8.7	423	47862	3	0
P39748	FEN1	FEN1 Flap endonuclease 1	8.6	380	42593	0	1
P22455	FGFR4	FGFR4 Fibroblast growth factor receptor 4	6.8	802	87954	1	0
P07954	FUMH	FH Fumarate hydratase, mitochondrial	8.8	510	54637	1	0
Q9C0D6	FHDC1	FHDC1 FH2 domain-containing protein 1	9	1143	124762	1	0
Q13642	FHL1	FHL1 Four and a half LIM domains protein 1	9	323	36263	0	7
Q9Y613	FHOD1	FHOD1 FH1/FH2 domain-containing protein 1	6.4	1164	126551	0	1
Q96AY3	FKB10	FKBP10 Peptidyl-prolyl cis-trans isomerase FKBP10	5.6	582	64245	4	2
Q02790	FKBP4	FKBP4 Peptidyl-prolyl cis-trans isomerase FKBP4	5.4	459	51805	2	1
Q14318	FKBP8	FKBP8 Peptidyl-prolyl cis-trans isomerase FKBP8	4.8	412	44562	3	1
Q8NFF5	FAD1	FLAD1 FAD synthase	6.9	587	65266	3	1
Q8NFG4	FLCN	FLCN Folliculin	6.2	579	64473	0	1
P21333	FLNA	FLNA Filamin-A	6.1	2647	280737	4	3
O75369	FLNB	FLNB Filamin-B	5.7	2602	278162	0	5
Q14315	FLNC	FLNC Filamin-C	6	2725	291020	0	1
Q14254	FLOT2	FLOT2 Flotillin-2	5.3	428	47064	1	0
Q96CP2	FWCH2	FLYWCH2 FLYWCH family member 2	8.5	140	14564	0	4
Q9HA64	KT3K	FN3KRP Ketosamine-3-kinase	7.3	309	34412	1	3
P49354	FNTA	FNTA Protein farnesyltransferase/geranylgeranyltransferase type-1 subunit alpha	5.1	379	44409	0	1
Q12948	FOXC1	FOXC1 Forkhead box protein C1	8.5	553	56789	0	1
P85037	FOXK1	FOXK1 Forkhead box protein K1	9.3	733	75457	0	1
Q96CU9	FXRD1	FOXRED1 FAD-dependent oxidoreductase domain-containing protein 1	7.8	486	53812	2	0
Q16658	FSCN1	FSCN1 Fascin	7.2	493	54530	0	2
Q9C0B1	FTO	FTO Alpha-ketoglutarate-dependent dioxygenase FTO	5.2	505	58282	0	5
Q9UET6	RRMJ1	FTSJ1 Putative ribosomal RNA methyltransferase 1	5.7	329	36079	1	0
Q9UI43	RRMJ2	FTSJ2 Putative ribosomal RNA methyltransferase 2	9.5	246	27424	1	0
Q8N1G2	MTR1	FTSJD2 Cap-specific mRNA (nucleoside-2'-O-)-methyltransferase 1	7	835	95321	0	1
Q96AE4	FUBP1	FUBP1 Far upstream element-binding protein 1	7.6	644	67560	0	1
Q96I24	FUBP3	FUBP3 Far upstream element-binding protein 3	8.4	572	61640	0	1
Q8N0W3	FUK	FUK L-fucose kinase	6.3	1084	117623	0	1
Q13283	G3BP1	G3BP1 Ras GTPase-activating protein-binding protein 1	5.5	466	52164	1	0
P11413	G6PD	G6PD Glucose-6-phosphate 1-dehydrogenase	6.8	515	59257	0	1
Q06546	GABPA	GABPA GA-binding protein alpha chain	5	454	51295	0	1
Q8TAE8	G45IP	GADD45GIP1 Growth arrest and DNA damage-inducible proteins-interacting protein 1	10	222	25384	5	0
Q10471	GALT2	GALNT2 Polypeptide N-acetylgalactosaminyltransferase 2	8.4	571	64733	2	0
Q14353	GAMT	GAMT Guanidinoacetate N-methyltransferase	6.1	236	26318	0	3
Q14697	GANAB	GANAB Neutral alpha-glucosidase AB	6.1	944	106874	7	3
P04406	G3P	GAPDH Glyceraldehyde-3-phosphate dehydrogenase	8.5	335	36053	7	22
Q14C86	GAPD1	GAPVD1 GTPase-activating protein and VPS9 domain-containing protein 1	5.2	1478	164979	0	3
P41250	SYG	GARS Glycine--tRNA ligase	7	739	83166	1	1
P22102	PUR2	GART Trifunctional purine biosynthetic protein adenosine-3	6.7	1010	107767	3	3
Q8WXI9	P66B	GATAD2B Transcriptional repressor p66-beta	9.7	593	65261	0	1
P04062	GLCM	GBA Glucosylceramidase	7.6	536	59716	1	0
O75323	NIPS2	GBAS Protein NipSnap homolog 2	9.4	286	33743	1	0
O75600	KBL	GCAT 2-amino-3-ketobutyrate coenzyme A ligase, mitochondrial	8	419	45285	0	1
Q92947	GCDH	GCDH Glutaryl-CoA dehydrogenase, mitochondrial	8.1	438	48127	4	2
P48506	GSH1	GCLC Glutamate--cysteine ligase catalytic subunit	6.1	637	72766	0	1
P23434	GCSH	GCSH Glycine cleavage system H protein, mitochondrial	4.9	173	18885	2	2
Q8TB36	GDAP1	GDAP1 Ganglioside-induced differentiation-associated protein 1	8.4	358	41346	3	0
P31150	GDIA	GDI1 Rab GDP dissociation inhibitor alpha	5.1	447	50583	0	2
P50395	GDIB	GDI2 Rab GDP dissociation inhibitor beta	6.5	445	50663	0	1
O14893	GEMI2	GEMIN2 Gem-associated protein 2	5.6	280	31585	0	1
Q9H840	GEMI7	GEMIN7 Gem-associated protein 7	7.4	131	14537	0	2
Q7L5D6	GET4	GET4 Golgi to ER traffic protein 4 homolog	5.4	327	36504	1	0
Q96RP9	EFGM	GFM1 Elongation factor G, mitochondrial	7	751	83472	8	0
Q969S9	RRF2M	GFM2 Ribosome-releasing factor 2, mitochondrial	6.5	779	86601	1	0
Q06210	GFPT1	GFPT1 Glucosamine--fructose-6-phosphate aminotransferase	7.1	699	78806	1	0
O94808	GFPT2	GFPT2 Glucosamine--fructose-6-phosphate aminotransferase	7.4	682	76931	0	1
Q9UJY4	GGA2	GGA2 ADP-ribosylation factor-binding protein GGA2	6.6	613	67150	1	0
O75223	GGCT	GGCT Gamma-glutamylcyclotransferase	5.1	188	21008	0	1
P38435	VKGC	GGCX Vitamin K-dependent gamma-carboxylase	8	758	87561	2	0
Q8N2G8	GHDC	GHDC GH3 domain-containing protein	7.9	530	57523	1	0
Q9NWU2	GID8	GID8 Glucose-induced degradation protein 8 homolog	5	228	26749	0	1
Q9BRX5	PSF3	GINS3 DNA replication complex GINS protein PSF3	5.3	216	24535	0	1
P32189	GLPK	GK Glycerol kinase	6.5	559	61245	2	0
Q9NS71	GKN1	GKN1 Gastrokine-1	6.3	199	21999	0	1
P06280	AGAL	GLA Alpha-galactosidase A	5.6	429	48767	1	7
P16278	BGAL	GLB1 Beta-galactosidase	6.6	677	76075	4	0
P23378	GCSP	GLDC Glycine dehydrogenase	7.1	1020	112730	7	3
Q9HC38	GLOD4	GLOD4 Glyoxalase domain-containing protein 4	5.6	313	34793	0	1
P35754	GLRX1	GLRX Glutaredoxin-1	8.1	106	11776	0	4
Q9NS18	GLRX2	GLRX2 Glutaredoxin-2, mitochondrial	9.1	164	18052	0	1
O76003	GLRX3	GLRX3 Glutaredoxin-3	5.4	335	37432	0	2
Q86SX6	GLRX5	GLRX5 Glutaredoxin-related protein 5, mitochondrial	6.8	157	16628	4	4
O94925	GLSK	GLS Glutaminase kidney isoform, mitochondrial	7.8	669	73461	6	0
Q9NZD2	GLTP	GLTP Glycolipid transfer protein	7.4	209	23850	0	1
P00367	DHE3	GLUD1 Glutamate dehydrogenase 1, mitochondrial	7.8	558	61398	11	1
P15104	GLNA	GLUL Glutamine synthetase	6.9	373	42064	0	1
O60547	GMDS	GMDS GDP-mannose 4,6 dehydratase	7.3	372	41950	0	2
Q9Y5P6	GMPPB	GMPPB Mannose-1-phosphate guanyltransferase beta	6.6	360	39834	0	3
Q9P2T1	GMPR2	GMPR2 GMP reductase 2	7.2	348	37874	0	2
P49915	GUAA	GMPS GMP synthase	6.9	693	76715	2	3
Q14344	GNA13	GNA13 Guanine nucleotide-binding protein subunit alpha-13	8	377	44050	2	0
P63096	GNAI1	GNAI1 Guanine nucleotide-binding protein G(i) subunit alpha-1	6	354	40361	10	0
P04899	GNAI2	GNAI2 Guanine nucleotide-binding protein G(i) subunit alpha-2	5.5	355	40451	10	1
P08754	GNAI3	GNAI3 Guanine nucleotide-binding protein G(k) subunit alpha	5.7	354	40532	11	0
P50148	GNAQ	GNAQ Guanine nucleotide-binding protein G(q) subunit alpha	5.7	359	42142	3	0
P63092	GNAS2	GNAS Guanine nucleotide-binding protein G(s) subunit alpha isoforms short	5.8	394	45665	7	0
Q5JWF2	GNAS1	GNAS Guanine nucleotide-binding protein G(s) subunit alpha isoforms XLas	5	1037	111024	7	0
P62873	GBB1	GNB1 Guanine nucleotide-binding protein G(I)/G(S)/G(T) subunit beta-1	6	340	37377	13	1
P62879	GBB2	GNB2 Guanine nucleotide-binding protein G(I)/G(S)/G(T) subunit beta-2	6	340	37331	15	1
P63244	GBLP	GNB2L1 Guanine nucleotide-binding protein subunit beta-2-like 1	7.7	317	35077	6	5
Q9HAV0	GBB4	GNB4 Guanine nucleotide-binding protein subunit beta-4	6	340	37567	6	0
P50151	GBG10	GNG10 Guanine nucleotide-binding protein G(I)/G(S)/G(O) subunit gamma-10	7.8	68	7205	0	1
Q9UBI6	GBG12	GNG12 Guanine nucleotide-binding protein G(I)/G(S)/G(O) subunit gamma-12	9	72	8006	1	0
P59768	GBG2	GNG2 Guanine nucleotide-binding protein G(I)/G(S)/G(O) subunit gamma-2	8	71	7850	1	0
O15228	GNPAT	GNPAT Dihydroxyacetone phosphate acyltransferase	6.6	680	77188	5	0
Q96EK6	GNA1	GNPNAT1 Glucosamine 6-phosphate N-acetyltransferase	8	184	20749	0	2
Q9H4A6	GOLP3	GOLPH3 Golgi phosphoprotein 3	6.4	298	33811	1	0
Q9HD26	GOPC	GOPC Golgi-associated PDZ and coiled-coil motif-containing protein	5.9	462	50520	0	2
P00505	AATM	GOT2 Aspartate aminotransferase, mitochondrial	9	430	47518	9	7
P43304	GPDM	GPD2 Glycerol-3-phosphate dehydrogenase, mitochondrial	7.7	727	80853	4	0
Q9NQX3	GEPH	GPHN Gephyrin	5.4	736	79748	0	1
Q9UHW5	GPN3	GPN3 GPN-loop GTPase 3	4.5	284	32761	0	3
Q86YR5	GPSM1	GPSM1 G-protein-signaling modulator 1	6.5	675	74510	0	3
Q8TD30	ALAT2	GPT2 Alanine aminotransferase 2	7.7	523	57904	2	1
P07203	GPX1	GPX1 Glutathione peroxidase 1	6.5	203	21938	1	2
P36969	GPX4	GPX4 Phospholipid hydroperoxide glutathione peroxidase, mitochondrial	8.4	197	22025	3	2
P62993	GRB2	GRB2 Growth factor receptor-bound protein 2	6.3	217	25206	0	2
Q9UBQ7	GRHPR	GRHPR Glyoxylate reductase/hydroxypyruvate reductase	7.4	328	35668	7	0
Q4V328	GRAP1	GRIPAP1 GRIP1-associated protein 1	5.1	841	95989	0	1
Q9HAV7	GRPE1	GRPEL1 GrpE protein homolog 1, mitochondrial	8.1	217	24279	14	6
Q8TAA5	GRPE2	GRPEL2 GrpE protein homolog 2, mitochondrial	7.7	225	25431	2	0
Q12849	GRSF1	GRSF1 G-rich sequence factor 1	6.2	480	53126	6	2
P49841	GSK3B	GSK3B Glycogen synthase kinase-3 beta	8.8	420	46744	1	2
P15170	ERF3A	GSPT1 Eukaryotic peptide chain release factor GTP-binding subunit ERF3A	5.6	499	55756	0	1
P00390	GSHR	GSR Glutathione reductase, mitochondrial	8.5	522	56257	1	4
Q8NEC7	GSTCD	GSTCD Glutathione S-transferase C-terminal domain-containing protein	7.8	633	71079	0	1
Q9Y2Q3	GSTK1	GSTK1 Glutathione S-transferase kappa 1	8.4	226	25497	3	1
P28161	GSTM2	GSTM2 Glutathione S-transferase Mu 2	6.4	218	25745	0	1
P21266	GSTM3	GSTM3 Glutathione S-transferase Mu 3	5.5	225	26560	0	5
P78417	GSTO1	GSTO1 Glutathione S-transferase omega-1	6.6	241	27566	1	1
P09211	GSTP1	GSTP1 Glutathione S-transferase P	5.6	210	23356	0	4
P29084	T2EB	GTF2E2 Transcription initiation factor IIE subunit beta	9.7	291	33044	0	1
P78347	GTF2I	GTF2I General transcription factor II-I	6.4	998	112416	1	1
Q969F1	TF3C6	GTF3C6 General transcription factor 3C polypeptide 6	4.2	213	24049	0	1
O00178	GTPB1	GTPBP1 GTP-binding protein 1	8.3	669	72454	0	1
A4D1E9	GTPBA	GTPBP10 GTP-binding protein 10	9	387	42933	3	0
Q969Y2	GTPB3	GTPBP3 tRNA modification GTPase GTPBP3, mitochondrial	6.5	492	52058	2	0
reverse_Q9BZE4	NOG1	GTPBP4 Nucleolar GTP-binding protein 1	9.5	634	73965	1	0
Q9H4K7	GTPB5	GTPBP5 GTP-binding protein 5	9.5	406	43955	3	0
Q9NYZ3	GTSE1	GTSE1 G2 and S phase-expressed protein 1	9.4	720	76645	0	1
Q8N442	GUF1	GUF1 Translation factor GUF1, mitochondrial	8.6	669	74328	1	0
Q4G148	GXLT1	GXYLT1 Glucoside xylosyltransferase 1	8.6	440	50567	1	0
Q9UJ83	HACL1	HACL1 2-hydroxyacyl-CoA lyase 1	7.4	578	63729	2	0
P40939	ECHA	HADHA Trifunctional enzyme subunit alpha, mitochondrial	9	763	83000	25	0
P55084	ECHB	HADHB Trifunctional enzyme subunit beta, mitochondrial	9.4	474	51294	10	0
Q16775	GLO2	HAGH Hydroxyacylglutathione hydrolase, mitochondrial	8.1	308	33806	1	0
P49590	SYHM	HARS2 Probable histidine--tRNA ligase, mitochondrial	8.2	506	56888	1	0
O14929	HAT1	HAT1 Histone acetyltransferase type B catalytic subunit	5.7	419	49513	0	3
O43504	HBXIP	HBXIP Hepatitis B virus X-interacting protein	4.9	91	9614	0	1
P53701	CCHL	HCCS Cytochrome c-type heme lyase	6.7	268	30602	13	0
P51610	HCFC1	HCFC1 Host cell factor 1	7.5	2035	208730	0	1
Q13547	HDAC1	HDAC1 Histone deacetylase 1	5.5	482	55103	0	1
Q86Y56	HEAT2	HEATR2 HEAT repeat-containing protein 2	6.4	855	93521	1	0
Q7Z4Q2	HEAT3	HEATR3 HEAT repeat-containing protein 3	5.1	680	74583	0	1
Q9NRZ9	HELLS	HELLS Lymphoid-specific helicase	7.9	838	97074	0	1
Q14469	HES1	HES1 Transcription factor HES-1	9.6	280	29541	0	1
P06865	HEXA	HEXA Beta-hexosaminidase subunit alpha	5.2	529	60703	1	0
O14964	HGS	HGS Hepatocyte growth factor-regulated tyrosine kinase substrate	6.2	777	86192	1	1
P31937	3HIDH	HIBADH 3-hydroxyisobutyrate dehydrogenase, mitochondrial	8.1	336	35329	1	0
Q6NVY1	HIBCH	HIBCH 3-hydroxyisobutyryl-CoA hydrolase, mitochondrial	8.2	386	43482	3	1
Q9NQE9	HINT3	HINT3 Histidine triad nucleotide-binding protein 3	6.6	182	20361	0	1
P19367	HXK1	HK1 Hexokinase-1	6.8	917	102486	19	1
P52789	HXK2	HK2 Hexokinase-2	6.1	917	102380	0	2
P01892	1A02	HLA-A HLA class I histocompatibility antigen, A-2 alpha chain	7	365	40922	3	1
P05534	1A24	HLA-A HLA class I histocompatibility antigen, A-24 alpha chain	6.3	365	40689	3	1
P01891	1A68	HLA-A HLA class I histocompatibility antigen, A-68 alpha chain	6.7	365	40909	3	1
Q09160	1A80	HLA-A HLA class I histocompatibility antigen, A-80 alpha chain	6.3	365	40792	3	1
Q9P0W2	HM20B	HMG20B SWI/SNF-related matrix-associated actin-dependent regulator of chromatin subfamily E member 1-related	9.4	317	35813	0	2
P09429	HMGB1	HMGB1 High mobility group protein B1	5.7	215	24894	0	1
P26583	HMGB2	HMGB2 High mobility group protein B2	7.8	209	24034	0	1
P35914	HMGCL	HMGCL Hydroxymethylglutaryl-CoA lyase, mitochondrial	8.5	325	34360	1	2
Q01581	HMCS1	HMGCS1 Hydroxymethylglutaryl-CoA synthase, cytoplasmic	5.4	520	57294	0	2
O75330	HMMR	HMMR Hyaluronan mediated motility receptor	5.8	724	84100	0	1
P30519	HMOX2	HMOX2 Heme oxygenase 2	5.4	316	36033	3	1
Q9H910	HN1L	HN1L Hematological and neurological expressed 1-like protein	9.3	190	20063	0	2
P09651	ROA1	HNRNPA1 Heterogeneous nuclear ribonucleoprotein A1	9.1	372	38747	1	0
Q32P51	RA1L2	HNRNPA1L2 Heterogeneous nuclear ribonucleoprotein A1-like 2	9	320	34225	1	0
P22626	ROA2	HNRNPA2B1 Heterogeneous nuclear ribonucleoproteins A2/B1	8.9	353	37430	1	1
Q14103	HNRPD	HNRNPD Heterogeneous nuclear ribonucleoprotein D0	7.8	355	38434	0	1
P52597	HNRPF	HNRNPF Heterogeneous nuclear ribonucleoprotein F	5.6	415	45672	0	5
P31943	HNRH1	HNRNPH1 Heterogeneous nuclear ribonucleoprotein H	6.3	449	49229	1	7
P55795	HNRH2	HNRNPH2 Heterogeneous nuclear ribonucleoprotein H2	6.3	449	49264	0	7
P61978	HNRPK	HNRNPK Heterogeneous nuclear ribonucleoprotein K	5.5	463	50976	3	4
P14866	HNRPL	HNRNPL Heterogeneous nuclear ribonucleoprotein L	8.2	589	64133	0	4
P52272	HNRPM	HNRNPM Heterogeneous nuclear ribonucleoprotein M	8.7	730	77516	4	0
O43390	HNRPR	HNRNPR Heterogeneous nuclear ribonucleoprotein R	8.1	633	70943	0	1
Q00839	HNRPU	HNRNPU Heterogeneous nuclear ribonucleoprotein U	6	825	90585	4	3
Q9BUJ2	HNRL1	HNRNPUL1 Heterogeneous nuclear ribonucleoprotein U-like protein 1	6.9	856	95739	0	2
Q1KMD3	HNRL2	HNRNPUL2 Heterogeneous nuclear ribonucleoprotein U-like protein 2	4.9	747	85105	0	6
Q8WVV9	HNRLL	HNRPLL Heterogeneous nuclear ribonucleoprotein L-like	7.7	542	60083	0	2
P35453	HXD13	HOXD13 Homeobox protein Hox-D13	9.5	343	36101	0	1
P84074	HPCA	HPCA Neuron-specific calcium-binding protein hippocalcin	5	193	22427	0	1
P37235	HPCL1	HPCAL1 Hippocalcin-like protein 1	5.4	193	22313	0	1
P00492	HPRT	HPRT1 Hypoxanthine-guanine phosphoribosyltransferase	6.7	218	24579	1	11
P01112	RASH	HRAS GTPase HRas	5.3	189	21298	2	0
Q99714	HCD2	HSD17B10 3-hydroxyacyl-CoA dehydrogenase type-2	7.8	261	26923	23	9
Q8NBQ5	DHB11	HSD17B11 Estradiol 17-beta-dehydrogenase 11	9.1	300	32936	1	0
Q53GQ0	DHB12	HSD17B12 Estradiol 17-beta-dehydrogenase 12	9.3	312	34324	8	0
P51659	DHB4	HSD17B4 Peroxisomal multifunctional enzyme type 2	8.8	736	79686	9	1
P56937	DHB7	HSD17B7 3-keto-steroid reductase	8.1	341	38206	2	0
Q3SXM5	HSDL1	HSDL1 Inactive hydroxysteroid dehydrogenase-like protein 1	8.7	330	37002	2	0
Q6YN16	HSDL2	HSDL2 Hydroxysteroid dehydrogenase-like protein 2	8	418	45395	8	1
P07900	HS90A	HSP90AA1 Heat shock protein HSP 90-alpha	5	732	84660	1	5
P08238	HS90B	HSP90AB1 Heat shock protein HSP 90-beta	5	724	83264	3	10
P14625	ENPL	HSP90B1 Endoplasmin	4.8	803	92469	11	5
P08107	HSP71	HSPA1B Heat shock 70 kDa protein 1A/1B	5.6	641	70052	10	30
P34932	HSP74	HSPA4 Heat shock 70 kDa protein 4	5.2	840	94331	1	3
O95757	HS74L	HSPA4L Heat shock 70 kDa protein 4L	5.9	839	94512	0	5
P11142	HSP7C	HSPA8 Heat shock cognate 71 kDa protein	5.5	646	70898	1	1
P38646	GRP75	HSPA9 Stress-70 protein, mitochondrial	6.2	679	73681	35	2
Q9NZL4	HPBP1	HSPBP1 Hsp70-binding protein 1	5.2	362	39474	0	3
P10809	CH60	HSPD1 60 kDa heat shock protein, mitochondrial	5.9	573	61055	171	50
Q92598	HS105	HSPH1 Heat shock protein 105 kDa	5.4	858	96865	1	1
P42858	HD	HTT Huntingtin	6.2	3142	347603	0	1
Q7Z6Z7	HUWE1	HUWE1 E3 ubiquitin-protein ligase HUWE1	5.2	4374	481896	0	2
Q9Y4L1	HYOU1	HYOU1 Hypoxia up-regulated protein 1	5.2	999	111335	3	1
Q2TAA2	IAH1	IAH1 Isoamyl acetate-hydrolyzing esterase 1 homolog	5.3	248	27599	0	1
P41252	SYIC	IARS Isoleucine--tRNA ligase, cytoplasmic	6.1	1262	144498	1	2
Q9NSE4	SYIM	IARS2 Isoleucine--tRNA ligase, mitochondrial	7.2	1012	113791	10	0
Q5T440	CAF17	IBA57 Putative transferase CAF17, mitochondrial	9.8	356	38155	2	1
Q14197	ICT1	ICT1 Peptidyl-tRNA hydrolase ICT1, mitochondrial	10.1	206	23630	2	1
P47928	ID4	ID4 DNA-binding protein inhibitor ID-4	8.3	161	16622	0	1
O75874	IDHC	IDH1 Isocitrate dehydrogenase	7	414	46659	0	3
P48735	IDHP	IDH2 Isocitrate dehydrogenase	8.7	452	50909	13	4
P50213	IDH3A	IDH3A Isocitrate dehydrogenase	6.9	366	39592	9	2
O43837	IDH3B	IDH3B Isocitrate dehydrogenase	8.5	385	42184	4	3
P51553	IDH3G	IDH3G Isocitrate dehydrogenase	8.5	393	42794	9	2
Q13907	IDI1	IDI1 Isopentenyl-diphosphate Delta-isomerase 1	6.4	227	26319	1	0
Q9BXS1	IDI2	IDI2 Isopentenyl-diphosphate Delta-isomerase 2	6.4	227	26753	1	0
Q13325	IFIT5	IFIT5 Interferon-induced protein with tetratricopeptide repeats 5	7.4	482	55847	0	1
Q9BW83	IFT27	IFT27 Intraflagellar transport protein 27 homolog	5.4	186	20480	0	1
Q9NZI8	IF2B1	IGF2BP1 Insulin-like growth factor 2 mRNA-binding protein 1	9.2	577	63481	3	0
reverse_P38935	SMBP2	IGHMBP2 DNA-binding protein SMUBP-2	9	993	109149	0	1
Q13123	RED	IK Protein Red	6.6	557	65602	0	1
O95163	ELP1	IKBKAP Elongator complex protein 1	5.9	1332	150254	0	3
Q13418	ILK	ILK Integrin-linked protein kinase	8.1	452	51419	0	2
Q9H0C8	ILKAP	ILKAP Integrin-linked kinase-associated serine/threonine phosphatase 2C	7.1	392	42907	0	5
A1L0T0	ILVBL	ILVBL Acetolactate synthase-like protein	8.1	632	67868	4	0
Q96T52	IMP2L	IMMP2L Mitochondrial inner membrane protease subunit 2	9.4	175	19718	1	0
Q16891	IMMT	IMMT Mitochondrial inner membrane protein	6.5	758	83678	13	0
Q9P2X3	IMPCT	IMPACT Protein IMPACT	5	320	36476	0	2
Q9BT40	INP5K	INPP5K Inositol polyphosphate 5-phosphatase K	6.5	448	51090	1	0
Q9UI26	IPO11	IPO11 Importin-11	5.3	975	112535	0	1
O00410	IPO5	IPO5 Importin-5	4.9	1097	123630	8	2
O95373	IPO7	IPO7 Importin-7	4.8	1038	119516	1	5
Q8IU81	I2BP1	IRF2BP1 Interferon regulatory factor 2-binding protein 1	8.2	584	61688	0	1
Q9H1B7	I2BPL	IRF2BPL Interferon regulatory factor 2-binding protein-like	8.2	796	82659	0	1
Q8WZA9	IRGQ	IRGQ Immunity-related GTPase family Q protein	4.9	623	62717	0	1
O14654	IRS4	IRS4 Insulin receptor substrate 4	8.4	1257	133767	10	1
Q86U28	ISCA2	ISCA2 Iron-sulfur cluster assembly 2 homolog, mitochondrial	5.2	154	16476	0	3
Q9H1K1	ISCU	ISCU Iron-sulfur cluster assembly enzyme ISCU, mitochondrial	9.5	167	17999	3	1
Q96AB3	ISOC2	ISOC2 Isochorismatase domain-containing protein 2, mitochondrial	7.8	205	22337	1	1
P53990	IST1	IST1 IST1 homolog	5.3	364	39751	0	1
Q9NPH2	INO1	ISYNA1 Inositol-3-phosphate synthase 1	5.7	558	61068	0	5
Q9BY32	ITPA	ITPA Inosine triphosphate pyrophosphatase	5.6	194	21446	0	4
Q9NZM3	ITSN2	ITSN2 Intersectin-2	8.1	1697	193460	1	0
P26440	IVD	IVD Isovaleryl-CoA dehydrogenase, mitochondrial	8.2	423	46319	1	0
Q9Y6Y0	NS1BP	IVNS1ABP Influenza virus NS1A-binding protein	5.5	642	71729	0	1
P14923	PLAK	JUP Junction plakoglobin	6.1	745	81745	3	0
Q15046	SYK	KARS Lysine--tRNA ligase	6.4	597	68048	2	0
Q96CX2	KCD12	KCTD12 BTB/POZ domain-containing protein KCTD12	5.6	325	35701	0	1
Q9Y597	KCTD3	KCTD3 BTB/POZ domain-containing protein KCTD3	7	815	88984	0	1
Q7Z4H8	KDEL2	KDELC2 KDEL motif-containing protein 2	8.2	507	58573	2	0
P24390	ERD21	KDELR1 ER lumen protein retaining receptor 1	8.6	212	24542	1	0
O60341	KDM1A	KDM1A Lysine-specific histone demethylase 1A	6.5	852	92903	0	2
Q8NB78	KDM1B	KDM1B Lysine-specific histone demethylase 1B	7.9	822	92098	0	1
Q92945	FUBP2	KHSRP Far upstream element-binding protein 2	7.3	711	73115	0	1
Q15004	PAF	KIAA0101 PCNA-associated factor	9.8	111	11986	0	1
O15091	MRRP3	KIAA0391 Mitochondrial ribonuclease P protein 3	8.8	583	67315	4	0
Q86YS7	K0528	KIAA0528 Uncharacterized protein KIAA0528	5.7	1000	110447	1	0
O75153	CLU	KIAA0664 Clustered mitochondria protein homolog	6.1	1309	146669	0	1
Q96EK5	KBP	KIAA1279 KIF1-binding protein	5.5	621	71814	0	1
A0MZ66	SHOT1	KIAA1598 Shootin-1	5.3	631	71640	0	1
Q9ULH0	KDIS	KIDINS220 Kinase D-interacting substrate of 220 kDa	6.6	1771	196541	1	0
P52732	KIF11	KIF11 Kinesin-like protein KIF11	5.6	1056	119159	1	1
Q15058	KIF14	KIF14 Kinesin-like protein KIF14	7.9	1648	186490	1	0
O60333	KIF1B	KIF1B Kinesin-like protein KIF1B	5.6	1816	204475	0	2
Q99661	KIF2C	KIF2C Kinesin-like protein KIF2C	7.8	725	81313	0	1
E7EVH7	E7EVH7	KLC1 Kinesin light chain 1	7.3	732	83695	0	1
Q07866	KLC1	KLC1 Kinesin light chain 1	6.2	573	65310	0	1
Q9H0B6	KLC2	KLC2 Kinesin light chain 2	7.2	622	68935	0	1
Q9NSK0	KLC4	KLC4 Kinesin light chain 4	6.2	619	68640	0	1
Q9BXK1	KLF16	KLF16 Krueppel-like factor 16	9.9	252	25431	0	1
Q9Y2U9	KLDC2	KLHDC2 Kelch domain-containing protein 2	6.6	406	46099	1	0
Q9BQ90	KLDC3	KLHDC3 Kelch domain-containing protein 3	8.1	382	43088	0	1
P52294	IMA1	KPNA1 Importin subunit alpha-1	5	538	60222	0	1
O00629	IMA4	KPNA4 Importin subunit alpha-4	5	521	57887	0	1
O15131	IMA5	KPNA5 Importin subunit alpha-6	5.2	536	60349	0	1
O60684	IMA7	KPNA6 Importin subunit alpha-7	5	536	60030	0	1
Q14974	IMB1	KPNB1 Importin subunit beta-1	4.8	876	97170	2	1
P01116	RASK	KRAS GTPase KRas	6.8	189	21656	2	0
reverse_Q9BYQ3	KRA93	KRTAP9-3 Keratin-associated protein 9-3	7.5	159	16854	1	0
Q86UP2	KTN1	KTN1 Kinectin	5.6	1357	156275	1	0
Q9H9P8	L2HDH	L2HGDH L-2-hydroxyglutarate dehydrogenase, mitochondrial	8.1	463	50316	1	0
P83111	LACTB	LACTB Serine beta-lactamase-like protein LACTB, mitochondrial	8.5	547	60694	2	0
Q53H82	LACB2	LACTB2 Beta-lactamase-like protein 2	6.8	288	32806	1	0
Q9Y2Q5	LTOR2	LAMTOR2 Ragulator complex protein LAMTOR2	5.4	125	13507	2	1
Q9NS86	LANC2	LANCL2 LanC-like protein 2	7.4	450	50854	0	2
P28838	AMPL	LAP3 Cytosol aminopeptidase	7.9	519	56166	8	7
Q6PKG0	LARP1	LARP1 La-related protein 1	8.8	1096	123510	1	2
Q92615	LAR4B	LARP4B La-related protein 4B	6.9	738	80552	0	1
Q9P2J5	SYLC	LARS Leucine--tRNA ligase, cytoplasmic	7.3	1176	134466	0	1
Q9Y4W2	LAS1L	LAS1L Ribosomal biogenesis protein LAS1L	4.7	734	83065	0	1
P13796	PLSL	LCP1 Plastin-2	5.4	627	70289	1	0
P00338	LDHA	LDHA L-lactate dehydrogenase A chain	8.3	332	36689	2	6
Q6ZMR3	LDH6A	LDHAL6A L-lactate dehydrogenase A-like 6A	7	332	36507	2	0
P07195	LDHB	LDHB L-lactate dehydrogenase B chain	6.1	334	36639	2	0
P07864	LDHC	LDHC L-lactate dehydrogenase C chain	7.5	332	36311	2	0
Q9Y2U8	MAN1	LEMD3 Inner nuclear membrane protein Man1	7.5	911	99997	1	0
Q32P28	P3H1	LEPRE1 Prolyl 3-hydroxylase 1	5.1	736	83394	1	0
O95202	LETM1	LETM1 LETM1 and EF-hand domain-containing protein 1, mitochondrial	6.7	739	83354	9	0
Q99538	LGMN	LGMN Legumain	6.6	433	49411	1	1
P49916	DNLI3	LIG3 DNA ligase 3	9	1009	112907	2	0
Q9UHB6	LIMA1	LIMA1 LIM domain and actin-binding protein 1	6.8	759	85226	1	0
P48059	LIMS1	LIMS1 LIM and senescent cell antigen-like-containing domain protein 1	8	325	37251	0	4
B4DPH6	B4DPH6	LIMS3L cDNA, FLJ79109, highly similar to Particularly interesting newCys-His protein	6.7	248	28092	0	4
Q6ZN17	LN28B	LIN28B Protein lin-28 homolog B	8.9	250	27084	0	1
O14910	LIN7A	LIN7A Protein lin-7 homolog A	8.7	233	25997	2	1
Q9NUP9	LIN7C	LIN7C Protein lin-7 homolog C	8.4	197	21834	3	1
Q15334	L2GL1	LLGL1 Lethal(2) giant larvae protein homolog 1	6.3	1064	115418	0	2
Q9BU23	LMF2	LMF2 Lipase maturation factor 2	10.1	707	79698	1	0
P20700	LMNB1	LMNB1 Lamin-B1	5.2	586	66408	2	0
P36776	LONM	LONP1 Lon protease homolog, mitochondrial	6.4	959	106489	6	0
Q8NF37	PCAT1	LPCAT1 Lysophosphatidylcholine acyltransferase 1	6	534	59151	2	0
P50851	LRBA	LRBA Lipopolysaccharide-responsive and beige-like anchor protein	5.6	2863	319107	0	1
P42704	LPPRC	LRPPRC Leucine-rich PPR motif-containing protein, mitochondrial	6.1	1394	157904	39	4
Q96L50	LLR1	LRR1 Leucine-rich repeat protein 1	9.1	414	46723	0	1
Q9BTT6	LRRC1	LRRC1 Leucine-rich repeat-containing protein 1	5	524	59242	1	0
Q9H9A6	LRC40	LRRC40 Leucine-rich repeat-containing protein 40	6.4	602	68250	0	2
Q9NT99	LRC4B	LRRC4B Leucine-rich repeat-containing protein 4B	7.2	713	76434	1	0
Q96AG4	LRC59	LRRC59 Leucine-rich repeat-containing protein 59	9.6	307	34930	5	1
Q32MZ4	LRRF1	LRRFIP1 Leucine-rich repeat flightless-interacting protein 1	4.7	808	89253	0	1
Q9UFC0	LRWD1	LRWD1 Leucine-rich repeat and WD repeat-containing protein 1	7.2	647	70861	0	1
Q9Y333	LSM2	LSM2 U6 snRNA-associated Sm-like protein LSm2	6.5	95	10835	0	2
P48449	ERG7	LSS Lanosterol synthase	6.6	732	83309	1	0
Q86V48	LUZP1	LUZP1 Leucine zipper protein 1	8.5	1076	120275	0	1
P07948	LYN	LYN Tyrosine-protein kinase Lyn	7.1	512	58574	2	0
O75608	LYPA1	LYPLA1 Acyl-protein thioesterase 1	6.8	230	24670	1	1
O95372	LYPA2	LYPLA2 Acyl-protein thioesterase 2	7.2	231	24737	0	1
Q5U5X0	LYRM7	LYRM7 LYR motif-containing protein 7	9.7	104	11955	4	4
Q96S90	LYSM1	LYSMD1 LysM and putative peptidoglycan-binding domain-containing protein 1	8.6	227	25003	0	1
Q9BQ69	MACD1	MACROD1 O-acetyl-ADP-ribose deacetylase MACROD1	9.5	325	35505	4	1
Q13257	MD2L1	MAD2L1 Mitotic spindle assembly checkpoint protein MAD2A	5.1	205	23510	0	1
Q15013	MD2BP	MAD2L1BP MAD2L1-binding protein	6.3	274	31052	0	1
Q9Y5Q3	MAFB	MAFB Transcription factor MafB	7.6	323	35792	0	2
P43355	MAGA1	MAGEA1 Melanoma-associated antigen 1	4.9	309	34342	0	1
O60476	MA1A2	MAN1A2 Mannosyl-oligosaccharide 1,2-alpha-mannosidase IB	7.6	641	73004	1	0
P46821	MAP1B	MAP1B Microtubule-associated protein 1B	4.8	2468	270632	0	1
Q02750	MP2K1	MAP2K1 Dual specificity mitogen-activated protein kinase kinase 1	6.6	393	43439	0	3
P36507	MP2K2	MAP2K2 Dual specificity mitogen-activated protein kinase kinase 2	6.5	400	44424	0	3
P45985	MP2K4	MAP2K4 Dual specificity mitogen-activated protein kinase kinase 4	8.1	399	44288	0	4
P52564	MP2K6	MAP2K6 Dual specificity mitogen-activated protein kinase kinase 6	7.4	334	37492	0	8
O14733	MP2K7	MAP2K7 Dual specificity mitogen-activated protein kinase kinase 7	9.2	419	47485	0	4
P27816	MAP4	MAP4 Microtubule-associated protein 4	5.4	1152	121005	0	3
P53779	MK10	MAPK10 Mitogen-activated protein kinase 10	6.8	464	52586	0	1
Q16539	MK14	MAPK14 Mitogen-activated protein kinase 14	5.8	360	41293	0	1
P45983	MK08	MAPK8 Mitogen-activated protein kinase 8	6.9	427	48296	0	1
P45984	MK09	MAPK9 Mitogen-activated protein kinase 9	5.6	424	48139	0	3
P49137	MAPK2	MAPKAPK2 MAP kinase-activated protein kinase 2	8.7	400	45568	0	1
Q16644	MAPK3	MAPKAPK3 MAP kinase-activated protein kinase 3	7.3	382	42987	0	1
Q15691	MARE1	MAPRE1 Microtubule-associated protein RP/EB family member 1	5.1	268	29999	0	2
Q5VT66	MOSC1	MARC1 MOSC domain-containing protein 1, mitochondrial	8.9	337	37499	4	0
Q969Z3	MOSC2	MARC2 MOSC domain-containing protein 2, mitochondrial	9.2	335	38023	4	0
Q9NX47	MARH5	MARCH5 E3 ubiquitin-protein ligase MARCH5	8.7	278	31232	1	0
P49006	MRP	MARCKSL1 MARCKS-related protein	4.7	195	19529	2	1
P56192	SYMC	MARS Methionine--tRNA ligase, cytoplasmic	6.2	900	101116	0	1
Q96GW9	SYMM	MARS2 Methionine--tRNA ligase, mitochondrial	8.1	593	66591	0	1
Q96GX5	GWL	MASTL Serine/threonine-protein kinase greatwall	6	879	97319	0	1
P31153	METK2	MAT2A S-adenosylmethionine synthase isoform type-2	6.5	395	43661	1	4
Q7Z434	MAVS	MAVS Mitochondrial antiviral-signaling protein	5.5	540	56528	0	1
O95983	MBD3	MBD3 Methyl-CpG-binding domain protein 3	5.3	291	32844	0	1
Q9NS73	MBIP1	MBIP MAP3K12-binding inhibitory protein 1	7.2	344	39281	0	1
Q96N66	MBOA7	MBOAT7 Lysophospholipid acyltransferase 7	9	472	52765	1	0
Q8IVS2	FABD	MCAT Malonyl-CoA-acyl carrier protein transacylase, mitochondrial	8.7	390	42961	2	0
Q9HCC0	MCCB	MCCC2 Methylcrotonoyl-CoA carboxylase beta chain, mitochondrial	7.7	563	61333	5	1
P49736	MCM2	MCM2 DNA replication licensing factor MCM2	5.5	904	101896	0	2
P25205	MCM3	MCM3 DNA replication licensing factor MCM3	5.8	808	90981	0	2
P33991	MCM4	MCM4 DNA replication licensing factor MCM4	6.7	863	96558	0	1
P33993	MCM7	MCM7 DNA replication licensing factor MCM7	6.5	719	81308	0	1
Q9BTE3	MCMBP	MCMBP Mini-chromosome maintenance complex-binding protein	5.9	642	72980	0	3
Q9ULC4	MCTS1	MCTS1 Malignant T-cell-amplified sequence 1	8.8	181	20555	0	4
P40925	MDHC	MDH1 Malate dehydrogenase, cytoplasmic	7.3	334	36426	2	2
P40926	MDHM	MDH2 Malate dehydrogenase, mitochondrial	8.7	338	35503	17	4
P23368	MAOM	ME2 NAD-dependent malic enzyme, mitochondrial	7.6	584	65444	3	0
Q9BV79	MECR	MECR Trans-2-enoyl-CoA reductase, mitochondrial	8.8	373	40462	3	1
Q9NVC6	MED17	MED17 Mediator of RNA polymerase II transcription subunit 17	7.4	651	72890	0	1
Q9H944	MED20	MED20 Mediator of RNA polymerase II transcription subunit 20	6.9	212	23222	0	1
Q13503	MED21	MED21 Mediator of RNA polymerase II transcription subunit 21	4.4	144	15564	0	1
Q9NX70	MED29	MED29 Mediator of RNA polymerase II transcription subunit 29	6.3	200	21073	0	1
Q7L2J0	MEPCE	MEPCE 7SK snRNA methylphosphate capping enzyme	9.6	689	74355	0	1
Q14696	MESD	MESDC2 LDLR chaperone MESD	7.8	234	26077	1	1
P53582	AMPM1	METAP1 Methionine aminopeptidase 1	7.2	386	43215	0	1
A6NJ78	MET15	METTL15 Probable methyltransferase-like protein 15	8.6	407	46121	2	0
Q86W50	MET16	METTL16 Methyltransferase-like protein 16	7.9	562	63621	0	1
Q96IZ6	MET2A	METTL2A Methyltransferase-like protein 2A	6	378	43537	0	3
Q9H8H3	MET7A	METTL7A Methyltransferase-like protein 7A	8.4	244	28319	2	0
Q9H825	METL8	METTL8 Methyltransferase-like protein 8	6.9	291	33387	1	0
Q8IWA4	MFN1	MFN1 Mitofusin-1	6.3	741	84100	7	0
O95140	MFN2	MFN2 Mitofusin-2	7	757	86402	3	0
Q8TDB4	HUMMR	MGARP Protein MGARP	4.4	240	25390	2	0
O60502	NCOAT	MGEA5 Bifunctional protein NCOAT	4.9	916	102915	0	1
P10620	MGST1	MGST1 Microsomal glutathione S-transferase 1	9.4	155	17599	12	0
O14880	MGST3	MGST3 Microsomal glutathione S-transferase 3	9.4	152	16516	7	0
Q9BPX6	MICU1	MICU1 Calcium uptake protein 1, mitochondrial	8.4	476	54351	8	0
Q9NPA3	M1IP1	MID1IP1 Mid1-interacting protein 1	5.5	183	20202	0	1
P14174	MIF	MIF Macrophage migration inhibitory factor	7.9	115	12476	3	14
A9UHW6	MI4GD	MIF4GD MIF4G domain-containing protein	5.3	222	25423	0	2
Q5TGZ0	MOS1	MINOS1 Mitochondrial inner membrane organizing system protein 1	8.5	78	8808	1	0
Q9UNW1	MINP1	MINPP1 Multiple inositol polyphosphate phosphatase 1	7.8	487	55051	0	1
P46013	KI67	MKI67 Antigen KI-67	9.4	3256	358695	0	2
Q14165	MLEC	MLEC Malectin	5.4	292	32234	1	0
P55196	AFAD	MLLT4 Afadin	6.5	1824	206803	2	0
Q9NYL2	MLTK	MLTK Mitogen-activated protein kinase kinase kinase MLT	7.9	800	91155	0	5
Q8IVH4	MMAA	MMAA Methylmalonic aciduria type A protein, mitochondrial	9.3	418	46538	1	0
Q96EY8	MMAB	MMAB Cob(I)yrinic acid a,c-diamide adenosyltransferase, mitochondrial	8.6	250	27388	3	3
Q96T76	MMS19	MMS19 MMS19 nucleotide excision repair protein homolog	6.4	1030	113289	0	1
Q9BRT2	MNF1	MNF1 Mitochondrial nucleoid factor 1	7.4	126	14875	6	0
Q9Y3A3	PHOCN	MOB4 MOB-like protein phocein	5.8	225	26032	1	2
Q7L1V2	MON1B	MON1B Vacuolar fusion protein MON1 homolog B	6.3	547	59217	1	0
O95563	MPC2	MPC2 Mitochondrial pyruvate carrier 2	10.4	127	14279	18	0
P29372	3MG	MPG DNA-3-methyladenine glycosylase	9.6	298	32869	0	1
P34949	MPI	MPI Mannose-6-phosphate isomerase	6	423	46656	0	2
Q00013	EM55	MPP1 55 kDa erythrocyte membrane protein	7.4	466	52297	1	2
Q14168	MPP2	MPP2 MAGUK p55 subfamily member 2	6.8	576	64581	3	1
Q8N3R9	MPP5	MPP5 MAGUK p55 subfamily member 5	6.1	675	77294	2	1
Q9NZW5	MPP6	MPP6 MAGUK p55 subfamily member 6	6.2	540	61117	3	1
Q6WCQ1	MPRIP	MPRIP Myosin phosphatase Rho-interacting protein	6.2	1025	116533	1	0
P25325	THTM	MPST 3-mercaptopyruvate sulfurtransferase	6.6	297	33178	2	0
O95297	MPZL1	MPZL1 Myelin protein zero-like protein 1	8.7	269	29082	2	0
Q6IN84	MRM1	MRM1 rRNA methyltransferase 1, mitochondrial	7.9	353	38638	1	0
Q9BYD6	RM01	MRPL1 39S ribosomal protein L1, mitochondrial	8.8	325	36909	12	0
Q7Z7H8	RM10	MRPL10 39S ribosomal protein L10, mitochondrial	9.6	261	29283	10	0
Q9Y3B7	RM11	MRPL11 39S ribosomal protein L11, mitochondrial	9.9	192	20683	2	0
Q9NX20	RM16	MRPL16 39S ribosomal protein L16, mitochondrial	10.1	251	28449	2	0
Q9H0U6	RM18	MRPL18 39S ribosomal protein L18, mitochondrial	9.5	180	20577	4	0
P49406	RM19	MRPL19 39S ribosomal protein L19, mitochondrial	9.5	292	33535	5	0
Q5T653	RM02	MRPL2 39S ribosomal protein L2, mitochondrial	11.3	305	33301	5	0
Q7Z2W9	RM21	MRPL21 39S ribosomal protein L21, mitochondrial	9.9	205	22815	7	1
Q9NWU5	RM22	MRPL22 39S ribosomal protein L22, mitochondrial	9.9	206	23641	1	0
Q96A35	RM24	MRPL24 39S ribosomal protein L24, mitochondrial	9.3	216	24915	1	0
Q9P0M9	RM27	MRPL27 39S ribosomal protein L27, mitochondrial	10.4	148	16073	4	0
P09001	RM03	MRPL3 39S ribosomal protein L3, mitochondrial	9.5	348	38633	1	0
Q9BYC8	RM32	MRPL32 39S ribosomal protein L32, mitochondrial	9.7	188	21405	4	0
O75394	RM33	MRPL33 39S ribosomal protein L33, mitochondrial	10.8	65	7619	5	0
Q9P0J6	RM36	MRPL36 39S ribosomal protein L36, mitochondrial	11.3	103	11784	1	0
Q9BZE1	RM37	MRPL37 39S ribosomal protein L37, mitochondrial	8.6	423	48118	12	0
Q96DV4	RM38	MRPL38 39S ribosomal protein L38, mitochondrial	7.5	380	44597	10	1
Q9NYK5	RM39	MRPL39 39S ribosomal protein L39, mitochondrial	7.6	338	38712	5	1
Q8N983	RM43	MRPL43 39S ribosomal protein L43, mitochondrial	8.6	215	23431	2	0
Q9H9J2	RM44	MRPL44 39S ribosomal protein L44, mitochondrial	8.4	332	37535	11	0
Q9BRJ2	RM45	MRPL45 39S ribosomal protein L45, mitochondrial	9	306	35351	5	0
Q9HD33	RM47	MRPL47 39S ribosomal protein L47, mitochondrial	10.4	250	29450	2	0
Q96EL3	RM53	MRPL53 39S ribosomal protein L53, mitochondrial	8.8	112	12107	17	0
Q6P161	RM54	MRPL54 39S ribosomal protein L54, mitochondrial	9.6	138	15819	3	1
P82912	RT11	MRPS11 28S ribosomal protein S11, mitochondrial	10.8	194	20616	8	2
O15235	RT12	MRPS12 28S ribosomal protein S12, mitochondrial	10.3	138	15173	1	1
I3L0E3	I3L0E3	MRPS17 28S ribosomal protein S17, mitochondrial	6.1	225	25720	11	1
Q9NVS2	RT18A	MRPS18A 28S ribosomal protein S18a, mitochondrial	10.3	196	22184	5	1
Q9Y676	RT18B	MRPS18B 28S ribosomal protein S18b, mitochondrial	9.4	258	29396	1	1
Q9Y399	RT02	MRPS2 28S ribosomal protein S2, mitochondrial	9.3	296	33249	2	0
P82921	RT21	MRPS21 28S ribosomal protein S21, mitochondrial	10.2	87	10742	1	0
P82650	RT22	MRPS22 28S ribosomal protein S22, mitochondrial	7.9	360	41280	3	0
Q96EL2	RT24	MRPS24 28S ribosomal protein S24, mitochondrial	9.4	167	19015	1	0
P82663	RT25	MRPS25 28S ribosomal protein S25, mitochondrial	8.8	173	20116	4	0
Q92552	RT27	MRPS27 28S ribosomal protein S27, mitochondrial	6.2	414	47611	19	0
Q9NP92	RT30	MRPS30 28S ribosomal protein S30, mitochondrial	8	439	50365	1	0
P82675	RT05	MRPS5 28S ribosomal protein S5, mitochondrial	9.9	430	48006	1	0
P82932	RT06	MRPS6 28S ribosomal protein S6, mitochondrial	9.3	125	14227	1	0
Q9Y2R9	RT07	MRPS7 28S ribosomal protein S7, mitochondrial	10	242	28134	4	0
P82933	RT09	MRPS9 28S ribosomal protein S9, mitochondrial	9.5	396	45835	11	0
Q96E11	RRFM	MRRF Ribosome-recycling factor, mitochondrial	9.8	262	29277	2	0
Q9HD23	MRS2	MRS2 Magnesium transporter MRS2 homolog, mitochondrial	6.9	443	50318	1	0
P26038	MOES	MSN Moesin	6.4	577	67820	1	0
Q9Y3D2	MSRB2	MSRB2 Methionine-R-sulfoxide reductase B2, mitochondrial	8.6	182	19536	2	3
Q9P289	MST4	MST4 Serine/threonine-protein kinase MST4	5.3	416	46529	0	1
Q9BUK6	MSTO1	MSTO1 Protein misato homolog 1	6.1	570	61835	0	2
P03928	ATP8	MT-ATP8 ATP synthase protein 8	9.9	68	7992	9	0
P03897	NU3M	MT-ND3 NADH-ubiquinone oxidoreductase chain 3	4.4	115	13186	0	1
O94776	MTA2	MTA2 Metastasis-associated protein MTA2	9.7	668	75023	0	1
Q9NZJ7	MTCH1	MTCH1 Mitochondrial carrier homolog 1	9.3	389	41544	4	0
Q9Y6C9	MTCH2	MTCH2 Mitochondrial carrier homolog 2	8	303	33331	8	0
Q99551	MTERF	MTERF Transcription termination factor, mitochondrial	9.4	399	45778	1	0
Q7Z6M4	MTER2	MTERFD2 mTERF domain-containing protein 2	4.8	381	43958	3	0
Q9UDX5	MTFP1	MTFP1 Mitochondrial fission process protein 1	9.3	166	18010	2	0
Q15390	MTFR1	MTFR1 Mitochondrial fission regulator 1	9	333	37001	5	1
E7EVK2	E7EVK2	MTG1 Mitochondrial GTPase 1	8.9	283	31677	4	0
E9PI62	E9PI62	MTG1 Mitochondrial GTPase 1	9	339	37186	4	0
P11586	C1TC	MTHFD1 C-1-tetrahydrofolate synthase, cytoplasmic	7.3	935	101559	1	1
Q6UB35	C1TM	MTHFD1L Monofunctional C1-tetrahydrofolate synthase, mitochondrial	8.1	978	105790	3	0
P13995	MTDC	MTHFD2 Bifunctional methylenetetrahydrofolate dehydrogenase/cyclohydrolase, mitochondrial	8.7	350	37895	3	0
P46199	IF2M	MTIF2 Translation initiation factor IF-2, mitochondrial	7.1	727	81317	1	0
Q8NCE2	MTMRE	MTMR14 Myotubularin-related protein 14	6.2	650	72203	0	1
Q9Y2Z2	MTO1	MTO1 Protein MTO1 homolog, mitochondrial	8.3	717	79964	1	1
Q9NVV4	PAPD1	MTPAP Poly(A) RNA polymerase, mitochondrial	9	582	66172	4	0
Q9UGC7	RF1ML	MTRF1L Peptide chain release factor 1-like, mitochondrial	8.4	380	43600	2	0
Q13505	MTX1	MTX1 Metaxin-1	9.8	466	51477	1	0
O75431	MTX2	MTX2 Metaxin-2	6.3	263	29763	22	0
Q5HYI7	MTX3	MTX3 Metaxin-3	7.8	312	35093	2	0
P22033	MUTA	MUT Methylmalonyl-CoA mutase, mitochondrial	6.9	750	83135	8	0
P53602	MVD1	MVD Diphosphomevalonate decarboxylase	7.2	400	43405	0	1
O75592	MYCB2	MYCBP2 Probable E3 ubiquitin-protein ligase MYCBP2	7	4640	510091	2	0
Q99836	MYD88	MYD88 Myeloid differentiation primary response protein MyD88	6.1	296	33233	0	1
P35580	MYH10	MYH10 Myosin-10	5.5	1976	228997	0	1
P35579	MYH9	MYH9 Myosin-9	5.6	1960	226530	8	1
O14950	ML12B	MYL12B Myosin regulatory light chain 12B	4.8	172	19779	4	10
P60660	MYL6	MYL6 Myosin light polypeptide 6	4.7	151	16930	1	4
P14649	MYL6B	MYL6B Myosin light chain 6B	5.7	208	22764	1	0
O00159	MYO1C	MYO1C Unconventional myosin-Ic	9.4	1063	121682	2	0
O94832	MYO1D	MYO1D Unconventional myosin-Id	9.4	1006	116202	1	0
Q9UM54	MYO6	MYO6 Unconventional myosin-VI	8.5	1294	149691	3	0
reverse_P28698	MZF1	MZF1 Myeloid zinc finger 1	8.2	734	82055	0	1
Q08AG7	MZT1	MZT1 Mitotic-spindle organizing protein 1	4.8	82	8479	0	2
Q6P582	MZT2A	MZT2A Mitotic-spindle organizing protein 2A	9.6	158	16221	0	1
Q6NZ67	MZT2B	MZT2B Mitotic-spindle organizing protein 2B	10.2	158	16226	0	1
P41227	NAA10	NAA10 N-alpha-acetyltransferase 10	5.6	235	26458	1	1
Q9BXJ9	NAA15	NAA15 N-alpha-acetyltransferase 15, NatA auxiliary subunit	7.4	866	101272	1	2
P61599	NAA20	NAA20 N-alpha-acetyltransferase 20	5	178	20368	0	1
Q5VZE5	NAA35	NAA35 N-alpha-acetyltransferase 35, NatC auxiliary subunit	7	725	83639	0	1
Q86UY6	NAA40	NAA40 N-alpha-acetyltransferase 40	7.4	237	27194	0	1
Q9BQ15	SOSB1	NABP2 SOSS complex subunit B1	9.1	211	22338	0	1
Q96RE7	NACC1	NACC1 Nucleus accumbens-associated protein 1	5.7	527	57258	0	1
Q96BF6	NACC2	NACC2 Nucleus accumbens-associated protein 2	5.9	587	62837	0	1
Q4G0N4	NAKD1	NADKD1 NAD kinase domain-containing protein 1	8.2	442	49433	2	0
Q6IA69	NADE	NADSYN1 Glutamine-dependent NAD(+) synthetase	6.4	706	79285	0	1
Q8TBE9	NANP	NANP N-acylneuraminate-9-phosphatase	6.4	248	27813	0	1
P55209	NP1L1	NAP1L1 Nucleosome assembly protein 1-like 1	4.5	391	45374	0	1
P54920	SNAA	NAPA Alpha-soluble NSF attachment protein	5.4	295	33233	2	2
Q9H6Q4	NARFL	NARFL Cytosolic Fe-S cluster assembly factor NARFL	7.2	476	53020	0	1
O43776	SYNC	NARS Asparagine--tRNA ligase, cytoplasmic	6.3	548	62943	0	4
Q96I59	SYNM	NARS2 Probable asparagine--tRNA ligase, mitochondrial	7.2	477	54090	2	0
P49321	NASP	NASP Nuclear autoantigenic sperm protein	4.3	788	85238	0	5
Q8WUY8	NAT14	NAT14 N-acetyltransferase 14	10.7	206	21650	1	0
Q8NEY1	NAV1	NAV1 Neuron navigator 1	8.1	1877	202470	0	1
Q15021	CND1	NCAPD2 Condensin complex subunit 1	6.6	1401	157182	0	2
P42695	CNDD3	NCAPD3 Condensin-2 complex subunit D3	7.5	1498	168890	0	1
Q9BPX3	CND3	NCAPG Condensin complex subunit 3	5.6	1015	114334	0	3
Q09161	NCBP1	NCBP1 Nuclear cap-binding protein subunit 1	6.4	790	91839	0	1
Q9UBB6	NCDN	NCDN Neurochondrin	5.5	729	78864	0	1
Q96MG7	MAGG1	NDNL2 Melanoma-associated antigen G1	9.3	304	34308	0	2
Q92597	NDRG1	NDRG1 Protein NDRG1	5.8	394	42835	1	1
O95299	NDUAA	NDUFA10 NADH dehydrogenase	8.5	355	40751	25	0
O00483	NDUA4	NDUFA4 NADH dehydrogenase	9.4	81	9370	16	0
Q16718	NDUA5	NDUFA5 NADH dehydrogenase	6	116	13459	4	0
O95182	NDUA7	NDUFA7 NADH dehydrogenase	10.2	113	12551	3	0
P51970	NDUA8	NDUFA8 NADH dehydrogenase	7.6	172	20105	1	0
O14561	ACPM	NDUFAB1 Acyl carrier protein, mitochondrial	4.9	156	17417	5	5
Q9BU61	NDUF3	NDUFAF3 NADH dehydrogenase	8.2	184	20350	1	0
Q9P032	NDUF4	NDUFAF4 NADH dehydrogenase	8.8	175	20266	4	0
Q5TEU4	NDUF5	NDUFAF5 NADH dehydrogenase	6.5	345	38918	1	1
O96000	NDUBA	NDUFB10 NADH dehydrogenase	8.5	172	20777	1	0
Q9NX14	NDUBB	NDUFB11 NADH dehydrogenase	5.2	153	17317	5	0
P17568	NDUB7	NDUFB7 NADH dehydrogenase	8.9	137	16402	2	0
Q9Y6M9	NDUB9	NDUFB9 NADH dehydrogenase	8.4	179	21831	3	0
P28331	NDUS1	NDUFS1 NADH-ubiquinone oxidoreductase 75 kDa subunit, mitochondrial	6.2	727	79468	17	0
O75306	NDUS2	NDUFS2 NADH dehydrogenase	7.6	463	52546	6	0
O43920	NDUS5	NDUFS5 NADH dehydrogenase	9.1	106	12517	2	0
O75380	NDUS6	NDUFS6 NADH dehydrogenase	8.3	124	13712	5	0
O00217	NDUS8	NDUFS8 NADH dehydrogenase	6.3	210	23705	14	1
P49821	NDUV1	NDUFV1 NADH dehydrogenase	8.2	464	50817	17	0
P19404	NDUV2	NDUFV2 NADH dehydrogenase	8.1	249	27392	1	0
Q8TDX7	NEK7	NEK7 Serine/threonine-protein kinase Nek7	8.3	302	34551	0	1
Q8TD19	NEK9	NEK9 Serine/threonine-protein kinase Nek9	5.7	979	107168	0	2
Q99519	NEUR1	NEU1 Sialidase-1	5.9	415	45467	1	0
Q9Y697	NFS1	NFS1 Cysteine desulfurase, mitochondrial	8.3	457	50196	1	0
Q9UMS0	NFU1	NFU1 NFU1 iron-sulfur cluster scaffold homolog, mitochondrial	5.1	254	28463	1	0
Q8NBF2	NHLC2	NHLRC2 NHL repeat-containing protein 2	5.6	726	79444	0	3
Q9NX24	NHP2	NHP2 H/ACA ribonucleoprotein complex subunit 2	8.2	153	17201	0	2
P55769	NH2L1	NHP2L1 NHP2-like protein 1	8.5	128	14174	1	4
Q9BPW8	NIPS1	NIPSNAP1 Protein NipSnap homolog 1	9.3	284	33310	7	0
Q9Y2I1	NISCH	NISCH Nischarin	5.1	1504	166628	1	0
Q86X76	NIT1	NIT1 Nitrilase homolog 1	7.7	327	35896	0	4
Q9NQR4	NIT2	NIT2 Omega-amidase NIT2	7.2	276	30608	0	3
Q9BYT8	NEUL	NLN Neurolysin, mitochondrial	6.6	704	80652	3	0
Q86UT6	NLRX1	NLRX1 NLR family member X1	7.4	975	107616	10	0
P15531	NDKA	NME1 Nucleoside diphosphate kinase A	6.2	152	17149	1	3
P22392	NDKB	NME2 Nucleoside diphosphate kinase B	8.4	152	17298	1	3
O60361	NDK8	NME2P1 Putative nucleoside diphosphate kinase	8.6	137	15529	1	3
Q13232	NDK3	NME3 Nucleoside diphosphate kinase 3	7.8	169	19015	1	0
Q13423	NNTM	NNT NAD(P) transhydrogenase, mitochondrial	8.1	1086	113895	3	0
Q8NC60	NOA1	NOA1 Nitric oxide-associated protein 1	8.7	698	78458	1	0
Q5JPE7	NOMO2	NOMO2 Nodal modulator 2	5.8	1267	139439	1	0
Q15233	NONO	NONO Non-POU domain-containing octamer-binding protein	8.9	471	54232	1	2
P78316	NOP14	NOP14 Nucleolar protein 14	7.6	857	97668	1	0
Q9Y314	NOSIP	NOSIP Nitric oxide synthase-interacting protein	8.8	301	33172	0	4
reverse_Q04721	NOTC2	NOTCH2 Neurogenic locus notch homolog protein 2	5.1	2471	265403	0	1
reverse_Q7Z3S9	NT2NL	NOTCH2NL Notch homolog 2 N-terminal-like protein	5.7	236	25835	0	1
P55786	PSA	NPEPPS Puromycin-sensitive aminopeptidase	5.7	919	103276	0	1
P24468	COT2	NR2F2 COUP transcription factor 2	8.3	414	45571	0	1
P10588	NR2F6	NR2F6 Nuclear receptor subfamily 2 group F member 6	7.8	404	42979	0	1
P04150	GCR	NR3C1 Glucocorticoid receptor	6.4	777	85659	0	1
P01111	RASN	NRAS GTPase NRas	5.2	189	21229	1	0
reverse_O14511	NRG2	NRG2 Pro-neuregulin-2, membrane-bound isoform	9.4	850	91679	0	1
Q08J23	NSUN2	NSUN2 tRNA (cytosine(34)-C(5))-methyltransferase	6.8	767	86471	0	6
Q9H649	NSUN3	NSUN3 Putative methyltransferase NSUN3	8.9	340	38244	1	0
Q9H0P0	5NT3	NT5C3 Cytosolic 5'-nucleotidase 3	7.1	336	37948	3	1
Q969T7	5NT3L	NT5C3L Cytosolic 5'-nucleotidase III-like protein	6.7	292	33528	0	2
Q5TFE4	NT5D1	NT5DC1 5'-nucleotidase domain-containing protein 1	6.3	455	51845	0	5
Q9H857	NT5D2	NT5DC2 5'-nucleotidase domain-containing protein 2	6.8	520	60719	1	0
Q86UY8	NT5D3	NT5DC3 5'-nucleotidase domain-containing protein 3	8.3	548	63420	0	1
Q9BV86	NTM1A	NTMT1 N-terminal Xaa-Pro-Lys N-methyltransferase 1	5.5	223	25387	0	8
Q9BSD7	NTPCR	NTPCR Cancer-related nucleoside-triphosphatase	9.5	190	20713	3	2
Q9Y5A7	NUB1	NUB1 NEDD8 ultimate buster 1	6	615	70538	0	2
P53384	NUBP1	NUBP1 Cytosolic Fe-S cluster assembly factor NUBP1	5.3	320	34535	0	4
Q9Y5Y2	NUBP2	NUBP2 Cytosolic Fe-S cluster assembly factor NUBP2	5.8	271	28825	1	4
Q96RS6	NUDC1	NUDCD1 NudC domain-containing protein 1	5.1	583	66756	0	2
Q8WVJ2	NUDC2	NUDCD2 NudC domain-containing protein 2	5.1	157	17676	0	1
reverse_Q9NV35	NUD15	NUDT15 Probable 8-oxo-dGTP diphosphatase NUDT15	6.1	164	18609	1	0
P50583	AP4A	NUDT2 Bis(5'-nucleosyl)-tetraphosphatase	5.3	147	16829	0	1
Q9NZJ9	NUDT4	NUDT4 Diphosphoinositol polyphosphate phosphohydrolase 2	6.4	180	20306	0	1
P53370	NUDT6	NUDT6 Nucleoside diphosphate-linked moiety X motif 6	8	316	35679	1	1
Q8WV74	NUDT8	NUDT8 Nucleoside diphosphate-linked moiety X motif 8, mitochondrial	8.4	236	25370	2	1
Q9BZD4	NUF2	NUF2 Kinetochore protein Nuf2	8.3	464	54304	0	1
Q7Z417	NUFP2	NUFIP2 Nuclear fragile X mental retardation-interacting protein 2	8.7	695	76121	0	1
P49757	NUMB	NUMB Protein numb homolog	8.5	651	70804	0	1
Q9Y6R0	NUMBL	NUMBL Numb-like protein	8.8	609	64891	1	0
O75694	NU155	NUP155 Nuclear pore complex protein Nup155	6.2	1391	155199	3	2
Q12769	NU160	NUP160 Nuclear pore complex protein Nup160	5.5	1436	162121	2	0
Q92621	NU205	NUP205 Nuclear pore complex protein Nup205	6.2	2012	227919	1	0
Q8TEM1	PO210	NUP210 Nuclear pore membrane glycoprotein 210	6.8	1887	205109	1	0
P35658	NU214	NUP214 Nuclear pore complex protein Nup214	7.5	2090	213618	1	2
Q9UKX7	NUP50	NUP50 Nuclear pore complex protein Nup50	7.1	468	50144	0	2
P37198	NUP62	NUP62 Nuclear pore glycoprotein p62	5.3	522	53255	1	2
Q9BW27	NUP85	NUP85 Nuclear pore complex protein Nup85	5.6	656	75019	0	2
Q99567	NUP88	NUP88 Nuclear pore complex protein Nup88	5.7	741	83542	2	4
Q8N1F7	NUP93	NUP93 Nuclear pore complex protein Nup93	5.7	819	93488	5	3
P52948	NUP98	NUP98 Nuclear pore complex protein Nup98-Nup96	6.4	1817	197578	5	1
Q9BXS6	NUSAP	NUSAP1 Nucleolar and spindle-associated protein 1	9.9	441	49452	0	1
P61970	NTF2	NUTF2 Nuclear transport factor 2	5.4	127	14478	0	2
O15381	NVL	NVL Nuclear valosin-containing protein-like	6.5	856	95051	0	1
P04181	OAT	OAT Ornithine aminotransferase, mitochondrial	7	439	48535	10	0
Q9NX40	OCAD1	OCIAD1 OCIA domain-containing protein 1	7.5	245	27626	3	0
Q02218	ODO1	OGDH 2-oxoglutarate dehydrogenase, mitochondrial	6.9	1023	115935	9	0
Q9NZT2	OGFR	OGFR Opioid growth factor receptor	4.8	677	73325	0	1
Q9NTK5	OLA1	OLA1 Obg-like ATPase 1	7.8	396	44744	0	5
O60313	OPA1	OPA1 Dynamin-like 120 kDa protein, mitochondrial	7.9	960	111630	18	0
Q9H6K4	OPA3	OPA3 Optic atrophy 3 protein	8.9	179	19996	1	0
Q9UBD5	ORC3	ORC3 Origin recognition complex subunit 3	7.6	711	82254	0	1
P22059	OSBP1	OSBP Oxysterol-binding protein 1	7.3	807	89421	0	1
Q9BXB5	OSB10	OSBPL10 Oxysterol-binding protein-related protein 10	8.3	764	83970	0	1
Q9BXB4	OSB11	OSBPL11 Oxysterol-binding protein-related protein 11	7.1	747	83643	1	0
Q9BZF1	OSBL8	OSBPL8 Oxysterol-binding protein-related protein 8	7	889	101196	1	0
Q9H4B0	OSGP2	OSGEPL1 Probable tRNA threonylcarbamoyladenosine biosynthesis protein OSGEPL1	8.6	414	45123	1	0
Q9NRP0	OSTC	OSTC Oligosaccharyltransferase complex subunit OSTC	9.1	149	16829	1	0
Q96FW1	OTUB1	OTUB1 Ubiquitin thioesterase OTUB1	4.9	271	31284	0	4
Q8N6M0	OTU6B	OTUD6B OTU domain-containing protein 6B	6	293	33813	0	1
Q8WZ82	OVCA2	OVCA2 Ovarian cancer-associated gene 2 protein	6.9	227	24418	0	1
P55809	SCOT1	OXCT1 Succinyl-CoA:3-ketoacid coenzyme A transferase 1, mitochondrial	7.5	520	56158	0	1
Q96HP4	OXND1	OXNAD1 Oxidoreductase NAD-binding domain-containing protein 1	8.4	312	34854	1	0
O95747	OXSR1	OXSR1 Serine/threonine-protein kinase OSR1	6.4	527	58022	0	1
O15460	P4HA2	P4HA2 Prolyl 4-hydroxylase subunit alpha-2	5.7	535	60902	1	0
Q9UQ80	PA2G4	PA2G4 Proliferation-associated protein 2G4	6.6	394	43787	1	1
P11940	PABP1	PABPC1 Polyadenylate-binding protein 1	9.5	636	70671	3	3
Q4VXU2	PAP1L	PABPC1L Polyadenylate-binding protein 1-like	8.9	614	68392	0	3
Q9H361	PABP3	PABPC3 Polyadenylate-binding protein 3	9.7	631	70031	0	3
Q13310	PABP4	PABPC4 Polyadenylate-binding protein 4	9.3	644	70783	3	3
Q9UNF0	PACN2	PACSIN2 Protein kinase C and casein kinase substrate in neurons protein 2	5.2	486	55739	0	1
P22234	PUR6	PAICS Multifunctional protein ADE2	7.2	425	47079	6	9
Q9H074	PAIP1	PAIP1 Polyadenylate-binding protein-interacting protein 1	4.8	479	53525	0	2
Q9BPZ3	PAIP2	PAIP2 Polyadenylate-binding protein-interacting protein 2	4.1	127	14984	0	2
Q13153	PAK1	PAK1 Serine/threonine-protein kinase PAK 1	5.8	545	60647	1	0
Q13177	PAK2	PAK2 Serine/threonine-protein kinase PAK 2	6	524	58043	1	0
Q8TEW0	PARD3	PARD3 Partitioning defective 3 homolog	7.7	1356	151422	0	1
Q9BYG5	PAR6B	PARD6B Partitioning defective 6 homolog beta	5.6	372	41182	0	2
Q99497	PARK7	PARK7 Protein DJ-1	6.8	189	19891	1	4
P09874	PARP1	PARP1 Poly	8.9	1014	113084	7	0
Q9UGN5	PARP2	PARP2 Poly	8.9	583	66206	1	0
Q96KB5	TOPK	PBK Lymphokine-activated killer T-cell-originated protein kinase	5.1	322	36085	0	1
P11498	PYC	PC Pyruvate carboxylase, mitochondrial	6.8	1178	129634	1	0
Q15365	PCBP1	PCBP1 Poly(rC)-binding protein 1	7.1	356	37498	4	12
Q15366	PCBP2	PCBP2 Poly(rC)-binding protein 2	6.8	365	38580	7	7
P05165	PCCA	PCCA Propionyl-CoA carboxylase alpha chain, mitochondrial	7.5	728	80059	5	0
P05166	PCCB	PCCB Propionyl-CoA carboxylase beta chain, mitochondrial	7.6	539	58216	1	1
Q16822	PCKGM	PCK2 Phosphoenolpyruvate carboxykinase	7.6	640	70730	5	1
P22061	PIMT	PCMT1 Protein-L-isoaspartate(D-aspartate) O-methyltransferase	7.2	227	24636	3	11
P12004	PCNA	PCNA Proliferating cell nuclear antigen	4.7	261	28769	0	3
P49585	PCY1A	PCYT1A Choline-phosphate cytidylyltransferase A	7.3	367	41731	1	0
Q16342	PDCD2	PDCD2 Programmed cell death protein 2	5.4	344	38592	0	1
Q53EL6	PDCD4	PDCD4 Programmed cell death protein 4	5.2	469	51735	0	2
Q8WUM4	PDC6I	PDCD6IP Programmed cell death 6-interacting protein	6.5	868	96023	2	1
Q9H2J4	PDCL3	PDCL3 Phosducin-like protein 3	4.8	239	27614	0	1
P08559	ODPA	PDHA1 Pyruvate dehydrogenase E1 component subunit alpha, somatic form, mitochondrial	8.1	390	43296	2	1
P11177	ODPB	PDHB Pyruvate dehydrogenase E1 component subunit beta, mitochondrial	6.6	359	39233	8	0
O00330	ODPX	PDHX Pyruvate dehydrogenase protein X component, mitochondrial	8.7	501	54122	2	0
P30101	PDIA3	PDIA3 Protein disulfide-isomerase A3	6.4	505	56782	6	2
Q15118	PDK1	PDK1	8.8	436	49244	2	0
Q15119	PDK2	PDK2	6.6	407	46154	6	0
Q15120	PDK3	PDK3	8.4	406	46939	6	0
O00151	PDLI1	PDLIM1 PDZ and LIM domain protein 1	7	329	36072	0	3
Q9P0J1	PDP1	PDP1	6.7	537	61054	2	0
Q8NCN5	PDPR	PDPR Pyruvate dehydrogenase phosphatase regulatory subunit, mitochondrial	6.4	879	99364	1	0
Q29RF7	PDS5A	PDS5A Sister chromatid cohesion protein PDS5 homolog A	7.9	1337	150830	0	3
Q5T2R2	DPS1	PDSS1 Decaprenyl-diphosphate synthase subunit 1	9	415	46261	2	0
Q86YH6	DLP1	PDSS2 Decaprenyl-diphosphate synthase subunit 2	8.2	399	44129	4	5
Q96GD0	PLPP	PDXP Pyridoxal phosphate phosphatase	6.5	296	31698	0	1
Q5VY43	PEAR1	PEAR1 Platelet endothelial aggregation receptor 1	6.8	1037	110666	1	0
P30086	PEBP1	PEBP1 Phosphatidylethanolamine-binding protein 1	7.5	187	21057	0	5
Q8IZL8	PELP1	PELP1 Proline-, glutamic acid- and leucine-rich protein 1	4.3	1130	119700	0	3
Q96RR1	PEO1	PEO1 Twinkle protein, mitochondrial	9	684	77154	1	0
P12955	PEPD	PEPD Xaa-Pro dipeptidase	6	493	54548	0	4
O00541	PESC	PES1 Pescadillo homolog	7.3	588	68003	0	2
O75879	GATB	PET112 Glutamyl-tRNA(Gln) amidotransferase subunit B, mitochondrial	8.6	557	61864	4	2
P40855	PEX19	PEX19 Peroxisomal biogenesis factor 19	4.3	299	32807	0	3
P56589	PEX3	PEX3 Peroxisomal biogenesis factor 3	8.2	373	42140	1	0
O15067	PUR4	PFAS Phosphoribosylformylglycinamidine synthase	5.8	1338	144734	0	3
Q99471	PFD5	PFDN5 Prefoldin subunit 5	6.3	154	17328	0	1
P16118	F261	PFKFB1 6-phosphofructo-2-kinase/fructose-2,6-bisphosphatase 1	6.6	471	54681	0	1
O60825	F262	PFKFB2 6-phosphofructo-2-kinase/fructose-2,6-bisphosphatase 2	8.4	505	58477	0	1
Q16875	F263	PFKFB3 6-phosphofructo-2-kinase/fructose-2,6-bisphosphatase 3	8.2	520	59609	0	1
Q16877	F264	PFKFB4 6-phosphofructo-2-kinase/fructose-2,6-bisphosphatase 4	6.6	469	54040	0	1
Q01813	K6PP	PFKP 6-phosphofructokinase type C	7.6	784	85596	0	1
P07737	PROF1	PFN1 Profilin-1	8.3	140	15054	0	2
P35080	PROF2	PFN2 Profilin-2	7	140	15046	0	1
P18669	PGAM1	PGAM1 Phosphoglycerate mutase 1	7.2	254	28804	0	6
Q96HS1	PGAM5	PGAM5 Serine/threonine-protein phosphatase PGAM5, mitochondrial	8.7	289	32004	3	0
P52209	6PGD	PGD 6-phosphogluconate dehydrogenase, decarboxylating	7.2	483	53140	0	1
P00558	PGK1	PGK1 Phosphoglycerate kinase 1	8.1	417	44615	4	9
Q96G03	PGM2	PGM2 Phosphoglucomutase-2	6.7	612	68283	0	2
O95394	AGM1	PGM3 Phosphoacetylglucosamine mutase	6.3	542	59852	0	1
A6NDG6	PGP	PGP Phosphoglycolate phosphatase	6.1	321	34006	0	5
O00264	PGRC1	PGRMC1 Membrane-associated progesterone receptor component 1	4.7	195	21671	2	1
O15173	PGRC2	PGRMC2 Membrane-associated progesterone receptor component 2	4.9	223	23818	2	1
Q96QT6	PHF12	PHF12 PHD finger protein 12	7.7	1004	109698	0	1
Q7RTV0	PHF5A	PHF5A PHD finger-like domain-containing protein 5A	8.4	110	12405	0	4
O43175	SERA	PHGDH D-3-phosphoglycerate dehydrogenase	6.7	533	56651	2	7
P42356	PI4KA	PI4KA Phosphatidylinositol 4-kinase alpha	6.9	2044	231317	1	0
Q14442	PIGH	PIGH Phosphatidylinositol N-acetylglucosaminyltransferase subunit H	6.7	188	21081	1	0
Q13526	PIN1	PIN1 Peptidyl-prolyl cis-trans isomerase NIMA-interacting 1	8.8	163	18243	0	27
Q99755	PI51A	PIP5K1A Phosphatidylinositol 4-phosphate 5-kinase type-1 alpha	8.2	562	62633	1	0
P48739	PIPNB	PITPNB Phosphatidylinositol transfer protein beta isoform	6.9	271	31540	1	3
Q5JRX3	PREP	PITRM1 Presequence protease, mitochondrial	7	1037	117455	7	0
P14618	KPYM	PKM Pyruvate kinase isozymes M1/M2	7.8	531	57937	15	15
Q16512	PKN1	PKN1 Serine/threonine-protein kinase N1	6.4	942	103932	0	1
Q16513	PKN2	PKN2 Serine/threonine-protein kinase N2	6.3	984	112035	0	1
Q6P5Z2	PKN3	PKN3 Serine/threonine-protein kinase N3	8.5	889	99421	0	1
P55347	PKNX1	PKNOX1 Homeobox protein PKNOX1	4.9	436	47607	0	1
Q99959	PKP2	PKP2 Plakophilin-2	9.3	881	97415	2	0
Q99569	PKP4	PKP4 Plakophilin-4	8.9	1192	131868	1	0
Q15149	PLEC	PLEC Plectin	6	4684	531796	1	0
Q9H8W4	PKHF2	PLEKHF2 Pleckstrin homology domain-containing family F member 2	8.2	249	27798	0	1
O60664	PLIN3	PLIN3 Perilipin-3	5.4	434	47075	1	0
P53350	PLK1	PLK1 Serine/threonine-protein kinase PLK1	8.9	603	68255	0	2
Q02809	PLOD1	PLOD1 Procollagen-lysine,2-oxoglutarate 5-dioxygenase 1	6.9	727	83550	1	2
O00469	PLOD2	PLOD2 Procollagen-lysine,2-oxoglutarate 5-dioxygenase 2	6.7	737	84686	3	2
O60568	PLOD3	PLOD3 Procollagen-lysine,2-oxoglutarate 5-dioxygenase 3	6.1	738	84785	1	1
P13797	PLST	PLS3 Plastin-3	5.6	630	70811	1	20
O15031	PLXB2	PLXNB2 Plexin-B2	6.2	1838	205126	1	0
Q8IYS1	P20D2	PM20D2 Peptidase M20 domain-containing protein 2	5.8	436	47776	0	1
Q6P1K2	PMF1	PMF1 Polyamine-modulated factor 1	5.5	205	23339	0	1
P29590	PML	PML Protein PML	6.2	882	97551	0	1
Q10713	MPPA	PMPCA Mitochondrial-processing peptidase subunit alpha	6.9	525	58253	5	0
O75439	MPPB	PMPCB Mitochondrial-processing peptidase subunit beta	6.8	489	54366	7	3
Q15126	PMVK	PMVK Phosphomevalonate kinase	5.7	192	21995	0	2
O00592	PODXL	PODXL Podocalyxin	5.5	558	58635	1	0
Q9H488	OFUT1	POFUT1 GDP-fucose protein O-fucosyltransferase 1	8.5	388	43956	2	0
P09884	DPOLA	POLA1 DNA polymerase alpha catalytic subunit	5.8	1462	165912	0	1
Q14181	DPOA2	POLA2 DNA polymerase alpha subunit B	5.2	598	65948	0	2
Q15054	DPOD3	POLD3 DNA polymerase delta subunit 3	9.3	466	51400	1	0
Q9Y2S7	PDIP2	POLDIP2 Polymerase delta-interacting protein 2	8.6	368	42033	1	0
Q9NR33	DPOE4	POLE4 DNA polymerase epsilon subunit 4	4.9	117	12209	0	2
P54098	DPOG1	POLG DNA polymerase subunit gamma-1	6.9	1239	139562	1	0
O95602	RPA1	POLR1A DNA-directed RNA polymerase I subunit RPA1	7	1720	194810	0	2
Q9GZS1	RPA49	POLR1E DNA-directed RNA polymerase I subunit RPA49	8.6	481	53962	0	1
P30876	RPB2	POLR2B DNA-directed RNA polymerase II subunit RPB2	6.9	1174	133896	0	1
P62487	RPB7	POLR2G DNA-directed RNA polymerase II subunit RPB7	5.5	172	19294	0	2
P36954	RPB9	POLR2I DNA-directed RNA polymerase II subunit RPB9	5.1	125	14523	0	3
Q9NVU0	RPC5	POLR3E DNA-directed RNA polymerase III subunit RPC5	6.5	708	79898	0	1
O00411	RPOM	POLRMT DNA-directed RNA polymerase, mitochondrial	9	1230	138620	5	0
Q9UKY4	POMT2	POMT2 Protein O-mannosyl-transferase 2	9.1	750	84214	1	0
Q969H6	POP5	POP5 Ribonuclease P/MRP protein subunit POP5	7.2	163	18820	0	3
Q6S8J3	POTEE	POTEE POTE ankyrin domain family member E	6.2	1075	121363	0	23
Q15181	IPYR	PPA1 Inorganic pyrophosphatase	5.9	289	32660	0	2
Q9H2U2	IPYR2	PPA2 Inorganic pyrophosphatase 2, mitochondrial	7.4	334	37920	7	4
Q06203	PUR1	PPAT Amidophosphoribosyltransferase	6.8	517	57399	0	5
Q96CD2	COAC	PPCDC Phosphopantothenoylcysteine decarboxylase	6.1	204	22395	0	5
P62937	PPIA	PPIA Peptidyl-prolyl cis-trans isomerase A	7.8	165	18012	1	10
Q9Y536	PAL4A	PPIAL4C Peptidyl-prolyl cis-trans isomerase A-like 4A/B/C	9.2	164	18182	1	0
F5H284	F5H284	PPIAL4D Peptidyl-prolyl cis-trans isomerase	9.4	164	18167	1	0
P23284	PPIB	PPIB Peptidyl-prolyl cis-trans isomerase B	9.4	216	23743	6	1
P30405	PPIF	PPIF Peptidyl-prolyl cis-trans isomerase F, mitochondrial	9.4	207	22040	3	0
O43447	PPIH	PPIH Peptidyl-prolyl cis-trans isomerase H	8.1	177	19208	0	1
O15355	PPM1G	PPM1G Protein phosphatase 1G	4.4	546	59272	0	4
Q9Y570	PPME1	PPME1 Protein phosphatase methylesterase 1	6	386	42315	0	1
P50336	PPOX	PPOX Protoporphyrinogen oxidase	8.2	477	50765	3	0
P62136	PP1A	PPP1CA Serine/threonine-protein phosphatase PP1-alpha catalytic subunit	6.3	330	37512	2	5
P62140	PP1B	PPP1CB Serine/threonine-protein phosphatase PP1-beta catalytic subunit	6.2	327	37187	2	5
P36873	PP1G	PPP1CC Serine/threonine-protein phosphatase PP1-gamma catalytic subunit	6.5	323	36984	2	5
P67775	PP2AA	PPP2CA Serine/threonine-protein phosphatase 2A catalytic subunit alpha isoform	5.5	309	35594	0	3
P30153	2AAA	PPP2R1A Serine/threonine-protein phosphatase 2A 65 kDa regulatory subunit A alpha isoform	5.1	589	65309	1	9
Q13362	2A5G	PPP2R5C Serine/threonine-protein phosphatase 2A 56 kDa regulatory subunit gamma isoform	6.9	524	61061	0	1
Q14738	2A5D	PPP2R5D Serine/threonine-protein phosphatase 2A 56 kDa regulatory subunit delta isoform	8.1	602	69992	0	1
Q9NY27	PP4R2	PPP4R2 Serine/threonine-protein phosphatase 4 regulatory subunit 2	4.5	417	46898	0	1
P53041	PPP5	PPP5C Serine/threonine-protein phosphatase 5	6.3	499	56879	0	5
O00743	PPP6	PPP6C Serine/threonine-protein phosphatase 6 catalytic subunit	5.7	305	35144	0	2
Q5H9R7	PP6R3	PPP6R3 Serine/threonine-protein phosphatase 6 regulatory subunit 3	4.6	873	97669	0	1
Q8NI37	PPTC7	PPTC7 Protein phosphatase PTC7 homolog	5.2	304	32646	1	0
O60831	PRAF2	PRAF2 PRA1 family protein 2	9.2	178	19258	1	0
O43663	PRC1	PRC1 Protein regulator of cytokinesis 1	6.7	620	71607	0	1
P32119	PRDX2	PRDX2 Peroxiredoxin-2	6	198	21892	1	0
Q13162	PRDX4	PRDX4 Peroxiredoxin-4	6.3	271	30540	1	2
P30044	PRDX5	PRDX5 Peroxiredoxin-5, mitochondrial	8.7	214	22086	3	4
P30041	PRDX6	PRDX6 Peroxiredoxin-6	6.4	224	25035	1	5
Q9HCU5	PREB	PREB Prolactin regulatory element-binding protein	7.9	417	45468	4	0
P48147	PPCE	PREP Prolyl endopeptidase	5.9	710	80700	0	3
Q13131	AAPK1	PRKAA1 5'-AMP-activated protein kinase catalytic subunit alpha-1	8.1	559	64009	0	2
P54646	AAPK2	PRKAA2 5'-AMP-activated protein kinase catalytic subunit alpha-2	7.8	552	62320	0	2
P13861	KAP2	PRKAR2A cAMP-dependent protein kinase type II-alpha regulatory subunit	5.1	404	45518	1	2
P41743	KPCI	PRKCI Protein kinase C iota type	5.8	596	68262	0	1
P14314	GLU2B	PRKCSH Glucosidase 2 subunit beta	4.4	528	59425	3	0
Q15139	KPCD1	PRKD1 Serine/threonine-protein kinase D1	6.6	912	101704	1	0
Q9BZL6	KPCD2	PRKD2 Serine/threonine-protein kinase D2	6.8	878	96750	1	0
O94806	KPCD3	PRKD3 Serine/threonine-protein kinase D3	6.9	890	100471	1	0
P78527	PRKDC	PRKDC DNA-dependent protein kinase catalytic subunit	7.1	4128	469093	9	5
Q99873	ANM1	PRMT1 Protein arginine N-methyltransferase 1	5.4	361	41516	0	22
O14744	ANM5	PRMT5 Protein arginine N-methyltransferase 5	6.3	637	72684	0	2
Q9UMS4	PRP19	PRPF19 Pre-mRNA-processing factor 19	6.6	504	55181	0	1
Q13523	PRP4B	PRPF4B Serine/threonine-protein kinase PRP4 homolog	10.3	1007	116987	0	1
O94906	PRP6	PRPF6 Pre-mRNA-processing factor 6	8.3	941	106925	1	0
P60891	PRPS1	PRPS1 Ribose-phosphate pyrophosphokinase 1	7	318	34834	2	7
P11908	PRPS2	PRPS2 Ribose-phosphate pyrophosphokinase 2	6.6	318	34769	0	3
Q14558	KPRA	PRPSAP1 Phosphoribosyl pyrophosphate synthase-associated protein 1	7.2	356	39394	0	1
Q9Y617	SERC	PSAT1 Phosphoserine aminotransferase	7.7	370	40423	0	6
P25786	PSA1	PSMA1 Proteasome subunit alpha type-1	6.6	263	29556	0	2
P25787	PSA2	PSMA2 Proteasome subunit alpha type-2	7.4	234	25899	0	2
P25789	PSA4	PSMA4 Proteasome subunit alpha type-4	7.7	261	29484	2	12
P60900	PSA6	PSMA6 Proteasome subunit alpha type-6	6.7	246	27399	0	4
O14818	PSA7	PSMA7 Proteasome subunit alpha type-7	8.5	248	27887	0	2
P49721	PSB2	PSMB2 Proteasome subunit beta type-2	7	201	22836	0	2
P49720	PSB3	PSMB3 Proteasome subunit beta type-3	6.5	205	22949	0	2
P28074	PSB5	PSMB5 Proteasome subunit beta type-5	6.9	263	28480	0	2
P28072	PSB6	PSMB6 Proteasome subunit beta type-6	4.9	239	25358	0	6
Q99436	PSB7	PSMB7 Proteasome subunit beta type-7	7.7	277	29965	0	1
P35998	PRS7	PSMC2 26S protease regulatory subunit 7	5.9	433	48634	1	3
P62195	PRS8	PSMC5 26S protease regulatory subunit 8	7.5	406	45626	0	2
P62333	PRS10	PSMC6 26S protease regulatory subunit 10B	7.5	389	44173	1	3
O75832	PSD10	PSMD10 26S proteasome non-ATPase regulatory subunit 10	6.1	226	24428	1	0
O00232	PSD12	PSMD12 26S proteasome non-ATPase regulatory subunit 12	7.6	456	52904	0	1
Q9UNM6	PSD13	PSMD13 26S proteasome non-ATPase regulatory subunit 13	5.8	376	42946	0	3
Q13200	PSMD2	PSMD2 26S proteasome non-ATPase regulatory subunit 2	5.2	908	100200	0	6
P55036	PSMD4	PSMD4 26S proteasome non-ATPase regulatory subunit 4	4.8	377	40737	0	1
Q15008	PSMD6	PSMD6 26S proteasome non-ATPase regulatory subunit 6	5.6	389	45531	0	3
O00233	PSMD9	PSMD9 26S proteasome non-ATPase regulatory subunit 9	7	223	24682	0	3
Q06323	PSME1	PSME1 Proteasome activator complex subunit 1	6	249	28723	0	1
P61289	PSME3	PSME3 Proteasome activator complex subunit 3	6	254	29506	1	9
O95456	PSMG1	PSMG1 Proteasome assembly chaperone 1	7.2	288	32854	0	3
P78330	SERB	PSPH Phosphoserine phosphatase	5.7	225	25008	0	1
Q6PGN9	PSRC1	PSRC1 Proline/serine-rich coiled-coil protein 1	11.2	363	38796	0	1
P26599	PTBP1	PTBP1 Polypyrimidine tract-binding protein 1	9.2	531	57221	0	19
G3V325	G3V325	PTCD1 Pentatricopeptide repeat-containing protein 1	8.7	749	84110	4	0
Q8WV60	PTCD2	PTCD2 Pentatricopeptide repeat-containing protein 2, mitochondrial	9.2	388	43968	1	0
Q96EY7	PTCD3	PTCD3 Pentatricopeptide repeat-containing protein 3, mitochondrial	6.4	689	78550	19	0
Q96BW5	PTER	PTER Phosphotriesterase-related protein	6.5	349	39018	0	1
Q15185	TEBP	PTGES3 Prostaglandin E synthase 3	4.5	160	18697	2	21
Q13308	PTK7	PTK7 Inactive tyrosine-protein kinase 7	7.1	1070	118392	1	0
Q12974	TP4A2	PTP4A2 Protein tyrosine phosphatase type IVA 2	8.4	167	19127	1	0
Q8WUK0	PTPM1	PTPMT1 Phosphatidylglycerophosphatase and protein-tyrosine phosphatase 1	9.8	201	22844	1	0
P18031	PTN1	PTPN1 Tyrosine-protein phosphatase non-receptor type 1	6.3	435	49967	5	0
Q06124	PTN11	PTPN11 Tyrosine-protein phosphatase non-receptor type 11	7.3	597	68436	0	6
Q12923	PTN13	PTPN13 Tyrosine-protein phosphatase non-receptor type 13	6.4	2485	276903	1	0
Q9H3S7	PTN23	PTPN23 Tyrosine-protein phosphatase non-receptor type 23	6.9	1636	178972	1	0
Q9Y3E5	PTH2	PTRH2 Peptidyl-tRNA hydrolase 2, mitochondrial	8.7	179	19194	8	0
Q9UHX1	PUF60	PUF60 Poly(U)-binding-splicing factor PUF60	5.3	559	59876	0	1
Q14671	PUM1	PUM1 Pumilio homolog 1	6.8	1186	126473	0	1
Q00577	PURA	PURA Transcriptional activator protein Pur-alpha	6.4	322	34911	0	1
Q9Y606	TRUA	PUS1 tRNA pseudouridine synthase A, mitochondrial	8.4	427	47470	3	0
P49023	PAXI	PXN Paxillin	6.2	591	64505	0	1
P32322	P5CR1	PYCR1 Pyrroline-5-carboxylate reductase 1, mitochondrial	7.6	319	33361	22	4
Q53H96	P5CR3	PYCRL Pyrroline-5-carboxylate reductase 3	7.5	274	28649	0	2
P47897	SYQ	QARS Glutamine--tRNA ligase	7.2	775	87799	0	2
Q9H0R6	GATA	QRSL1 Glutamyl-tRNA(Gln) amidotransferase subunit A, mitochondrial	5.7	528	57461	4	1
Q2KHR3	QSER1	QSER1 Glutamine and serine-rich protein 1	7.1	1735	189971	0	2
Q9H974	QTRD1	QTRTD1 Queuine tRNA-ribosyltransferase subunit QTRTD1	6.8	415	46713	0	2
P61026	RAB10	RAB10 Ras-related protein Rab-10	8.4	200	22541	4	0
P51153	RAB13	RAB13 Ras-related protein Rab-13	9.2	203	22774	1	0
P61106	RAB14	RAB14 Ras-related protein Rab-14	6.2	215	23897	1	0
Q9NP72	RAB18	RAB18 Ras-related protein Rab-18	5.2	206	22977	6	1
Q9UL25	RAB21	RAB21 Ras-related protein Rab-21	7.9	225	24348	7	1
Q9ULC3	RAB23	RAB23 Ras-related protein Rab-23	6.6	237	26659	1	0
P61019	RAB2A	RAB2A Ras-related protein Rab-2A	6.5	212	23546	2	0
Q8WUD1	RAB2B	RAB2B Ras-related protein Rab-2B	7.8	216	24214	2	1
Q15286	RAB35	RAB35 Ras-related protein Rab-35	8.3	201	23025	5	0
Q14964	RB39A	RAB39A Ras-related protein Rab-39A	7.6	217	25007	2	0
P20336	RAB3A	RAB3A Ras-related protein Rab-3A	5	220	24984	2	0
O95716	RAB3D	RAB3D Ras-related protein Rab-3D	4.9	219	24267	2	0
P20338	RAB4A	RAB4A Ras-related protein Rab-4A	6.1	213	23871	1	0
P51148	RAB5C	RAB5C Ras-related protein Rab-5C	8.4	216	23483	1	0
P51149	RAB7A	RAB7A Ras-related protein Rab-7a	6.7	207	23490	5	1
O14966	RAB7L	RAB7L1 Ras-related protein Rab-7L1	7.2	203	23155	1	0
P61006	RAB8A	RAB8A Ras-related protein Rab-8A	9.1	207	23668	2	0
Q7Z6M1	RABEK	RABEPK Rab9 effector protein with kelch motifs	6.3	372	40565	0	1
P53611	PGTB2	RABGGTB Geranylgeranyl transferase type-2 subunit beta	5	331	36924	0	6
Q5HYI8	RABL3	RABL3 Rab-like protein 3	7.1	236	26423	1	0
Q9H7X7	RABL5	RABL5 Rab-like protein 5	5.1	185	20835	0	1
P63000	RAC1	RAC1 Ras-related C3 botulinum toxin substrate 1	8.5	192	21450	4	1
P15153	RAC2	RAC2 Ras-related C3 botulinum toxin substrate 2	7.6	192	21429	0	1
P60763	RAC3	RAC3 Ras-related C3 botulinum toxin substrate 3	8.2	192	21379	4	1
Q9H0H5	RGAP1	RACGAP1 Rac GTPase-activating protein 1	8.9	632	71027	1	0
O60671	RAD1	RAD1 Cell cycle checkpoint protein RAD1	4.8	282	31827	0	1
Q9NS91	RAD18	RAD18 E3 ubiquitin-protein ligase RAD18	7.6	495	56223	0	1
O60216	RAD21	RAD21 Double-strand-break repair protein rad21 homolog	4.7	631	71690	0	2
Q92878	RAD50	RAD50 DNA repair protein RAD50	6.9	1312	153892	0	1
Q96B01	R51A1	RAD51AP1 RAD51-associated protein 1	9.1	352	38457	0	1
O43502	RA51C	RAD51C DNA repair protein RAD51 homolog 3	6.7	376	42190	0	2
Q9Y620	RA54B	RAD54B DNA repair and recombination protein RAD54B	8.1	910	102967	0	1
P78406	RAE1L	RAE1 mRNA export factor	7.8	368	40968	1	0
P04049	RAF1	RAF1 RAF proto-oncogene serine/threonine-protein kinase	9.2	648	73052	0	2
P62826	RAN	RAN GTP-binding nuclear protein Ran	7.5	216	24423	3	9
P49792	RBP2	RANBP2 E3 SUMO-protein ligase RanBP2	6.2	3224	358201	3	1
O60518	RNBP6	RANBP6 Ran-binding protein 6	5	1105	124713	2	0
P46060	RAGP1	RANGAP1 Ran GTPase-activating protein 1	4.7	587	63542	2	3
P62834	RAP1A	RAP1A Ras-related protein Rap-1A	6.6	184	20987	6	0
P61224	RAP1B	RAP1B Ras-related protein Rap-1b	5.8	184	20825	14	0
P52306	GDS1	RAP1GDS1 Rap1 GTPase-GDP dissociation stimulator 1	5.3	607	66317	0	2
P10114	RAP2A	RAP2A Ras-related protein Rap-2a	4.8	183	20615	1	0
P61225	RAP2B	RAP2B Ras-related protein Rap-2b	4.8	183	20504	1	0
P54136	SYRC	RARS Arginine--tRNA ligase, cytoplasmic	6.7	660	75379	2	11
Q5T160	SYRM	RARS2 Probable arginine--tRNA ligase, mitochondrial	8.2	578	65505	1	1
P50749	RASF2	RASSF2 Ras association domain-containing protein 2	8.8	326	37790	0	1
P06400	RB	RB1 Retinoblastoma-associated protein	7.9	928	106159	0	1
Q16576	RBBP7	RBBP7 Histone-binding protein RBBP7	5	425	47820	1	9
Q8N0V3	RBFA	RBFA Putative ribosome-binding factor A, mitochondrial	7.9	343	38359	2	0
Q96PK6	RBM14	RBM14 RNA-binding protein 14	9.7	669	69492	1	0
B0LM41	B0LM41	RBM14/RBM4 fusion Transcriptional coactivator CoAZ	8.5	339	37034	1	0
P49756	RBM25	RBM25 RNA-binding protein 25	6.3	843	100186	0	1
Q9BWF3	RBM4	RBM4 RNA-binding protein 4	7.1	364	40314	0	1
Q9BQ04	RBM4B	RBM4B RNA-binding protein 4B	6.7	359	40150	0	1
Q9Y5S9	RBM8A	RBM8A RNA-binding protein 8A	5.7	174	19889	0	1
Q06330	SUH	RBPJ Recombining binding protein suppressor of hairless	7.2	500	55637	0	1
P53805	RCAN1	RCAN1 Calcipressin-1	5.2	252	28079	0	1
Q9UKA8	RCAN3	RCAN3 Calcipressin-3	4.6	241	27492	0	1
P18754	RCC1	RCC1 Regulator of chromosome condensation	7.5	421	44969	1	1
Q9P258	RCC2	RCC2 Protein RCC2	8.8	522	56085	0	2
Q9Y256	FACE2	RCE1 CAAX prenyl protease 2	8	329	35833	1	0
Q9UKL0	RCOR1	RCOR1 REST corepressor 1	7	482	53028	0	1
Q8IZV5	RDH10	RDH10 Retinol dehydrogenase 10	7.4	341	38087	1	0
Q8TC12	RDH11	RDH11 Retinol dehydrogenase 11	8.8	318	35386	1	0
Q8NBN7	RDH13	RDH13 Retinol dehydrogenase 13	8.1	331	35932	1	0
Q9HBH5	RDH14	RDH14 Retinol dehydrogenase 14	8.8	336	36865	2	0
Q00765	REEP5	REEP5 Receptor expression-enhancing protein 5	8.1	189	21493	1	0
Q04206	TF65	RELA Transcription factor p65	5.7	551	60219	0	3
Q6NUM9	RETST	RETSAT All-trans-retinol 13,14-reductase	8.3	610	66820	2	0
P35251	RFC1	RFC1 Replication factor C subunit 1	9.4	1148	128254	0	1
P35250	RFC2	RFC2 Replication factor C subunit 2	6.4	354	39157	0	3
P35249	RFC4	RFC4 Replication factor C subunit 4	8	363	39682	0	1
P40937	RFC5	RFC5 Replication factor C subunit 5	7.2	340	38497	1	0
Q14699	RFTN1	RFTN1 Raftlin	5.7	578	63146	1	0
P61586	RHOA	RHOA Transforming protein RhoA	6.1	193	21768	10	3
P62745	RHOB	RHOB Rho-related GTP-binding protein RhoB	5.2	196	22123	2	0
P17081	RHOQ	RHOQ Rho-related GTP-binding protein RhoQ	6.3	205	22659	2	0
Q8IXI2	MIRO1	RHOT1 Mitochondrial Rho GTPase 1	6.3	618	70784	2	0
Q8IXI1	MIRO2	RHOT2 Mitochondrial Rho GTPase 2	5.9	618	68118	4	0
Q5UIP0	RIF1	RIF1 Telomere-associated protein RIF1	5.5	2472	274464	0	1
Q13546	RIPK1	RIPK1 Receptor-interacting serine/threonine-protein kinase 1	6.3	671	75931	0	1
Q9NWS8	RMND1	RMND1 Required for meiotic nuclear division protein 1 homolog	8.7	449	51604	2	0
O00584	RNT2	RNASET2 Ribonuclease T2	7.1	256	29481	1	0
Q9Y508	RN114	RNF114 RING finger protein 114	7.3	228	25694	0	6
Q9UBS8	RNF14	RNF14 E3 ubiquitin-protein ligase RNF14	4.8	474	53837	0	1
Q96A37	RN166	RNF166 RING finger protein 166	8.1	237	26122	0	1
Q99496	RING2	RNF2 E3 ubiquitin-protein ligase RING2	6.8	336	37655	0	1
Q63HN8	RN213	RNF213 E3 ubiquitin-protein ligase RNF213	6.5	5207	591415	0	1
Q8ND24	RN214	RNF214 RING finger protein 214	6.9	703	77667	0	2
O75150	BRE1B	RNF40 E3 ubiquitin-protein ligase BRE1B	6.2	1001	113650	0	1
Q9UBF6	RBX2	RNF7 RING-box protein 2	5.5	113	12683	0	1
O76064	RNF8	RNF8 E3 ubiquitin-protein ligase RNF8	7.3	485	55518	0	1
P13489	RINI	RNH1 Ribonuclease inhibitor	4.8	461	49974	0	6
Q9HC36	RMTL1	RNMTL1 RNA methyltransferase-like protein 1	8.7	420	47020	1	0
Q9H4A4	AMPB	RNPEP Aminopeptidase B	5.8	650	72596	0	2
Q13464	ROCK1	ROCK1 Rho-associated protein kinase 1	5.9	1354	158174	0	1
P27694	RFA1	RPA1 Replication protein A 70 kDa DNA-binding subunit	7.2	616	68138	0	1
P15927	RFA2	RPA2 Replication protein A 32 kDa subunit	6.1	270	29247	1	0
Q96AT9	RPE	RPE Ribulose-phosphate 3-epimerase	5.6	228	24928	0	2
P27635	RL10	RPL10 60S ribosomal protein L10	10.1	214	24604	15	5
P62906	RL10A	RPL10A 60S ribosomal protein L10a	9.9	217	24831	3	0
P62913	RL11	RPL11 60S ribosomal protein L11	9.6	178	20252	1	2
P30050	RL12	RPL12 60S ribosomal protein L12	9.4	165	17819	6	1
P40429	RL13A	RPL13A 60S ribosomal protein L13a	10.9	203	23577	2	0
P50914	RL14	RPL14 60S ribosomal protein L14	10.9	215	23432	4	0
P18621	RL17	RPL17 60S ribosomal protein L17	10.2	184	21397	2	0
J3QL51	J3QL51	RPL17-C18ORF32 Protein RPL17-C18ORF32	10.1	228	26373	2	0
Q07020	RL18	RPL18 60S ribosomal protein L18	11.7	188	21634	3	2
Q02543	RL18A	RPL18A 60S ribosomal protein L18a	10.7	176	20762	5	1
P62829	RL23	RPL23 60S ribosomal protein L23	10.5	140	14865	3	7
P83731	RL24	RPL24 60S ribosomal protein L24	11.3	157	17779	1	5
P46776	RL27A	RPL27A 60S ribosomal protein L27a	11	148	16561	1	1
P46779	RL28	RPL28 60S ribosomal protein L28	12	137	15747	2	0
P39023	RL3	RPL3 60S ribosomal protein L3	10.2	403	46109	4	1
P62888	RL30	RPL30 60S ribosomal protein L30	9.6	115	12784	2	1
P62910	RL32	RPL32 60S ribosomal protein L32	11.3	135	15860	3	0
P49207	RL34	RPL34 60S ribosomal protein L34	11.5	117	13293	1	1
Q969Q0	RL36L	RPL36AL 60S ribosomal protein L36a-like	10.7	106	12469	1	1
P36578	RL4	RPL4 60S ribosomal protein L4	11.1	427	47697	7	1
P46777	RL5	RPL5 60S ribosomal protein L5	9.7	297	34363	11	1
P62424	RL7A	RPL7A 60S ribosomal protein L7a	10.6	266	29996	4	0
P62917	RL8	RPL8 60S ribosomal protein L8	11	257	28025	1	0
P32969	RL9	RPL9P9 60S ribosomal protein L9	10	192	21863	1	0
P05388	RLA0	RPLP0 60S acidic ribosomal protein P0	6	317	34274	12	5
P04843	RPN1	RPN1 Dolichyl-diphosphooligosaccharide--protein glycosyltransferase subunit 1	6.4	607	68569	8	0
P04844	RPN2	RPN2 Dolichyl-diphosphooligosaccharide--protein glycosyltransferase subunit 2	5.7	631	69284	2	0
O95059	RPP14	RPP14 Ribonuclease P protein subunit p14	7.8	124	13693	0	1
Q9BUL9	RPP25	RPP25 Ribonuclease P protein subunit p25	9.6	199	20632	0	2
Q8N5L8	RP25L	RPP25L Ribonuclease P protein subunit p25-like protein	10.3	163	17631	0	1
Q96P16	RPR1A	RPRD1A Regulation of nuclear pre-mRNA domain-containing protein 1A	7.5	312	35720	1	6
Q5VT52	RPRD2	RPRD2 Regulation of nuclear pre-mRNA domain-containing protein 2	7.4	1461	156019	0	1
P62280	RS11	RPS11 40S ribosomal protein S11	10.3	158	18431	4	5
P25398	RS12	RPS12 40S ribosomal protein S12	7.2	132	14515	5	6
P62244	RS15A	RPS15A 40S ribosomal protein S15a	10.1	130	14839	1	0
P62249	RS16	RPS16 40S ribosomal protein S16	10.2	146	16445	2	1
P0CW22	RS17L	RPS17L 40S ribosomal protein S17-like	9.8	135	15550	3	2
P15880	RS2	RPS2 40S ribosomal protein S2	10.2	293	31324	3	2
P60866	RS20	RPS20 40S ribosomal protein S20	9.9	119	13373	4	1
P63220	RS21	RPS21 40S ribosomal protein S21	8.5	83	9111	1	1
P62266	RS23	RPS23 40S ribosomal protein S23	10.5	143	15808	1	4
P42677	RS27	RPS27 40S ribosomal protein S27	9.5	84	9461	1	0
P62979	RS27A	RPS27A Ubiquitin-40S ribosomal protein S27a	9.6	156	17965	1	3
Q71UM5	RS27L	RPS27L 40S ribosomal protein S27-like	9.5	84	9477	1	0
P62857	RS28	RPS28 40S ribosomal protein S28	10.7	69	7841	1	0
P62273	RS29	RPS29 40S ribosomal protein S29	10.1	56	6677	1	0
P23396	RS3	RPS3 40S ribosomal protein S3	9.7	243	26688	4	5
P61247	RS3A	RPS3A 40S ribosomal protein S3a	9.7	264	29945	5	5
P62701	RS4X	RPS4X 40S ribosomal protein S4, X isoform	10.2	263	29598	3	1
P46782	RS5	RPS5 40S ribosomal protein S5	9.7	204	22876	16	19
P62753	RS6	RPS6 40S ribosomal protein S6	10.8	249	28681	1	1
Q15418	KS6A1	RPS6KA1 Ribosomal protein S6 kinase alpha-1	7.8	735	82723	0	2
P51812	KS6A3	RPS6KA3 Ribosomal protein S6 kinase alpha-3	6.9	740	83736	0	2
Q9UBS0	KS6B2	RPS6KB2 Ribosomal protein S6 kinase beta-2	7.3	482	53455	0	1
P62241	RS8	RPS8 40S ribosomal protein S8	10.3	208	24205	4	5
A6NE09	A6NE09	RPSAP58 Protein RPSAP58	4.9	295	32909	6	2
Q6P087	RUSD3	RPUSD3 RNA pseudouridylate synthase domain-containing protein 3	10.3	351	38461	5	1
Q9HB90	RRAGC	RRAGC Ras-related GTP-binding protein C	5.1	399	44224	0	2
P23921	RIR1	RRM1 Ribonucleoside-diphosphate reductase large subunit	7.1	792	90070	0	7
Q9HA92	RSAD1	RSAD1 Radical S-adenosyl methionine domain-containing protein 1, mitochondrial	7.8	442	48714	1	0
Q6PCB5	RSBNL	RSBN1L Round spermatid basic protein 1-like protein	8.8	846	94870	0	1
O76021	RL1D1	RSL1D1 Ribosomal L1 domain-containing protein 1	10.1	490	54973	1	0
Q7L4I2	RSRC2	RSRC2 Arginine/serine-rich coiled-coil protein 2	11.3	434	50560	0	1
Q9NQC3	RTN4	RTN4 Reticulon-4	4.5	1192	129931	3	3
Q96T51	RUFY1	RUFY1 RUN and FYVE domain-containing protein 1	5.7	708	79818	0	2
Q9Y265	RUVB1	RUVBL1 RuvB-like 1	6.4	456	50228	1	2
Q9Y230	RUVB2	RUVBL2 RuvB-like 2	5.6	463	51157	0	1
P28702	RXRB	RXRB Retinoic acid receptor RXR-beta	8.2	533	56922	0	1
P31949	S10AB	S100A11 Protein S100-A11	7.2	105	11740	0	1
Q96ER3	SAAL1	SAAL1 Protein SAAL1	4.5	474	53558	1	1
Q9NTJ5	SAC1	SACM1L Phosphatidylinositide phosphatase SAC1	7.1	587	66967	3	0
Q9UBE0	SAE1	SAE1 SUMO-activating enzyme subunit 1	5.3	346	38450	0	2
Q15424	SAFB1	SAFB Scaffold attachment factor B1	5.5	915	102642	0	4
Q14151	SAFB2	SAFB2 Scaffold attachment factor B2	6.2	953	107474	0	4
Q9Y3Z3	SAMH1	SAMHD1 SAM domain and HD domain-containing protein 1	7.1	626	72201	0	1
Q9Y512	SAM50	SAMM50 Sorting and assembly machinery component 50 homolog	6.9	469	51976	9	0
P49591	SYSC	SARS Serine--tRNA ligase, cytoplasmic	6.4	514	58777	0	5
Q9NP81	SYSM	SARS2 Serine--tRNA ligase, mitochondrial	8.1	518	58283	3	1
Q01826	SATB1	SATB1 DNA-binding protein SATB1	6.5	763	85957	0	1
Q9UPW6	SATB2	SATB2 DNA-binding protein SATB2	6.9	733	82555	0	1
Q9Y3A5	SBDS	SBDS Ribosome maturation protein SBDS	8.7	250	28764	0	2
Q99590	SCAFB	SCAF11 Protein SCAF11	8.4	1463	164651	0	1
Q8NBX0	SCPDL	SCCPDH Saccharopine dehydrogenase-like oxidoreductase	9.1	429	47151	3	0
Q8WVM8	SCFD1	SCFD1 Sec1 family domain-containing protein 1	6.3	642	72380	1	0
P22307	NLTP	SCP2 Non-specific lipid-transfer protein	6.9	547	58994	6	7
Q14160	SCRIB	SCRIB Protein scribble homolog	5.1	1630	174884	1	0
Q12765	SCRN1	SCRN1 Secernin-1	4.8	414	46382	0	2
Q0VDG4	SCRN3	SCRN3 Secernin-3	5.6	424	48544	0	1
O00560	SDCB1	SDCBP Syntenin-1	7.5	298	32444	1	0
Q9HCN8	SDF2L	SDF2L1 Stromal cell-derived factor 2-like protein 1	7	221	23598	2	0
P31040	DHSA	SDHA Succinate dehydrogenase	7.4	664	72692	15	0
P21912	DHSB	SDHB Succinate dehydrogenase	8.8	280	31630	11	0
Q9NRG7	D39U1	SDR39U1 Epimerase family protein SDR39U1	9.8	319	34748	2	0
P55735	SEC13	SEC13 Protein SEC13 homolog	5.5	322	35541	0	2
O15027	SC16A	SEC16A Protein transport protein Sec16A	5.6	2179	233515	0	1
Q15436	SC23A	SEC23A Protein transport protein Sec23A	7.1	765	86161	1	0
O94855	SC24D	SEC24D Protein transport protein Sec24D	7.2	1032	113010	0	1
O94979	SC31A	SEC31A Protein transport protein Sec31A	6.9	1220	133015	0	1
Q9UGP8	SEC63	SEC63 Translocation protein SEC63 homolog	5.3	760	87997	5	0
Q9BVL4	SELO	SELO Selenoprotein O	6	669	73339	0	1
P49903	SPS1	SEPHS1 Selenide, water dikinase 1	6	392	42911	0	1
Q9P0V9	2023-09-10	SEPT10 Septin-10	6.8	454	52593	0	1
Q15019	2023-09-02	SEPT2 Septin-2	6.6	361	41487	0	6
Q16181	2023-09-07	SEPT7 Septin-7	8.6	437	50680	0	1
Q9UHD8	2023-09-09	SEPT9 Septin-9	9	586	65402	1	3
Q96JX3	SRAC1	SERAC1 Protein SERAC1	7.7	654	74147	1	0
P35237	SPB6	SERPINB6 Serpin B6	5.3	376	42622	0	1
Q12874	SF3A3	SF3A3 Splicing factor 3A subunit 3	5.4	501	58849	0	2
O75533	SF3B1	SF3B1 Splicing factor 3B subunit 1	7.1	1304	145830	0	1
Q9Y3B4	PM14	SF3B14 Pre-mRNA branch site protein p14	9.4	125	14585	0	1
P23246	SFPQ	SFPQ Splicing factor, proline- and glutamine-rich	9.4	707	76150	1	1
Q86XK3	SFR1	SFR1 Swi5-dependent recombination DNA repair protein 1 homolog	6.4	245	28262	0	1
Q96NB2	SFXN2	SFXN2 Sideroflexin-2	9.4	322	36232	2	0
Q6P4A7	SFXN4	SFXN4 Sideroflexin-4	9.2	337	37998	2	0
Q96BR1	SGK3	SGK3 Serine/threonine-protein kinase Sgk3	6.9	496	57108	0	1
O43765	SGTA	SGTA Small glutamine-rich tetratricopeptide repeat-containing protein alpha	4.9	313	34063	1	4
Q96EQ0	SGTB	SGTB Small glutamine-rich tetratricopeptide repeat-containing protein beta	4.9	304	33429	0	1
Q9Y3L3	3BP1	SH3BP1 SH3 domain-binding protein 1	6.8	701	75713	0	1
Q99961	SH3G1	SH3GL1 Endophilin-A2	5.4	368	41490	0	1
Q9NR46	SHLB2	SH3GLB2 Endophilin-B2	6	395	43974	0	1
Q7Z6J0	SH3R1	SH3RF1 E3 ubiquitin-protein ligase SH3RF1	8.5	888	93129	0	1
Q8NEM2	SHCBP	SHCBP1 SHC SH2 domain-binding protein 1	4.8	672	75691	0	1
P34896	GLYC	SHMT1 Serine hydroxymethyltransferase, cytosolic	7.7	483	53083	0	1
P34897	GLYM	SHMT2 Serine hydroxymethyltransferase, mitochondrial	8.5	504	55993	21	6
O43166	SI1L1	SIPA1L1 Signal-induced proliferation-associated 1-like protein 1	8.2	1804	200028	1	0
Q9Y448	SKAP	SKAP Small kinetochore-associated protein	6.3	316	35438	0	1
Q15477	SKIV2	SKIV2L Helicase SKI2W	6.1	1246	137755	0	1
P63208	SKP1	SKP1 S-phase kinase-associated protein 1	4.5	163	18658	1	2
Q14493	SLBP	SLBP Histone RNA hairpin-binding protein	7.5	270	31286	0	2
P41440	S19A1	SLC19A1 Folate transporter 1	8.9	591	64868	1	0
Q15758	AAAT	SLC1A5 Neutral amino acid transporter B(0)	5.5	541	56598	1	0
P53007	TXTP	SLC25A1 Tricarboxylate transport protein, mitochondrial	9.9	311	34013	7	0
B4DLN1	B4DLN1	SLC25A10 cDNA FLJ60124, highly similar to Mitochondrial dicarboxylate carrier	9.5	442	48099	26	0
Q02978	M2OM	SLC25A11 Mitochondrial 2-oxoglutarate/malate carrier protein	9.9	314	34062	1	0
O75746	CMC1	SLC25A12 Calcium-binding mitochondrial carrier protein Aralar1	8.4	678	74762	10	0
Q9UJS0	CMC2	SLC25A13 Calcium-binding mitochondrial carrier protein Aralar2	8.6	675	74176	10	0
Q9Y619	ORNT1	SLC25A15 Mitochondrial ornithine transporter 1	9.1	301	32736	7	0
Q9HC21	TPC	SLC25A19 Mitochondrial thiamine pyrophosphate carrier	9.6	320	35511	3	0
O43772	MCAT	SLC25A20 Mitochondrial carnitine/acylcarnitine carrier protein	9.4	301	32944	4	0
Q9H936	GHC1	SLC25A22 Mitochondrial glutamate carrier 1	9.3	323	34470	5	0
Q6NUK1	SCMC1	SLC25A24 Calcium-binding mitochondrial carrier protein SCaMC-1	6.3	477	53354	4	0
Q6KCM7	SCMC2	SLC25A25 Calcium-binding mitochondrial carrier protein SCaMC-2	8.4	469	52663	1	0
Q8N8R3	MCATL	SLC25A29 Mitochondrial carnitine/acylcarnitine carrier protein CACL	8.8	303	32062	1	0
Q00325	MPCP	SLC25A3 Phosphate carrier protein, mitochondrial	9.4	362	40095	12	1
Q96CQ1	S2536	SLC25A36 Solute carrier family 25 member 36	8.6	311	34283	4	0
P12235	ADT1	SLC25A4 ADP/ATP translocase 1	9.8	298	33064	76	0
Q8TBP6	S2540	SLC25A40 Solute carrier family 25 member 40	9.4	338	38125	2	0
Q8WUT9	S2543	SLC25A43 Solute carrier family 25 member 43	9.9	341	37718	1	0
Q96AG3	S2546	SLC25A46 Solute carrier family 25 member 46	7.4	418	46174	1	0
Q6ZT89	S2548	SLC25A48 Solute carrier family 25 member 48	8.7	311	33440	1	0
P05141	ADT2	SLC25A5 ADP/ATP translocase 2	9.7	298	32852	62	0
Q9H1U9	S2551	SLC25A51 Solute carrier family 25 member 51	9.4	297	33672	1	0
Q3SY17	S2552	SLC25A52 Solute carrier family 25 member 52	9.7	297	33721	1	0
P12236	ADT3	SLC25A6 ADP/ATP translocase 3	9.7	298	32866	77	0
Q6P1M0	S27A4	SLC27A4 Long-chain fatty acid transport protein 4	8.5	643	72064	3	0
Q8NEW0	ZNT7	SLC30A7 Zinc transporter 7	6.9	376	41626	1	0
Q9BWU0	NADAP	SLC4A1AP Kanadaptin	5.2	796	88814	0	1
P52569	CTR2	SLC7A2 Low affinity cationic amino acid transporter 2	7.3	658	71673	1	0
Q15599	NHRF2	SLC9A3R2 Na(+)/H(+) exchange regulatory cofactor NHE-RF2	7.9	337	37414	2	2
Q9H2G2	SLK	SLK STE20-like serine/threonine-protein kinase	5.1	1235	142695	0	2
Q8WU79	SMAP2	SMAP2 Stromal membrane-associated protein 2	8.9	429	46786	0	1
O60264	SMCA5	SMARCA5 SWI/SNF-related matrix-associated actin-dependent regulator of chromatin subfamily A member 5	8.1	1052	121905	4	0
Q9H4L7	SMRCD	SMARCAD1 SWI/SNF-related matrix-associated actin-dependent regulator of chromatin subfamily A containing DEAD/H box 1	5.6	1026	117402	0	1
Q12824	SNF5	SMARCB1 SWI/SNF-related matrix-associated actin-dependent regulator of chromatin subfamily B member 1	6.2	385	44141	0	2
Q92922	SMRC1	SMARCC1 SWI/SNF complex subunit SMARCC1	5.8	1105	122867	0	2
Q96GM5	SMRD1	SMARCD1 SWI/SNF-related matrix-associated actin-dependent regulator of chromatin subfamily D member 1	9.2	515	58233	0	4
Q14683	SMC1A	SMC1A Structural maintenance of chromosomes protein 1A	7.6	1233	143233	1	2
E7EQZ4	E7EQZ4	SMN1 Survival motor neuron protein	5.7	294	31690	0	1
Q16637	SMN	SMN2 Survival motor neuron protein	6.5	294	31849	0	1
O75940	SPF30	SMNDC1 Survival of motor neuron-related-splicing factor 30	7.3	238	26711	0	2
Q9NXE4	NSMA3	SMPD4 Sphingomyelin phosphodiesterase 4	8	827	93352	2	0
O00161	SNP23	SNAP23 Synaptosomal-associated protein 23	5	211	23354	1	0
O95295	SNAPN	SNAPIN SNARE-associated protein Snapin	9.3	136	14874	0	1
Q7KZF4	SND1	SND1 Staphylococcal nuclease domain-containing protein 1	7.2	910	101997	5	0
O75643	U520	SNRNP200 U5 small nuclear ribonucleoprotein 200 kDa helicase	6.1	2136	244505	0	1
Q96DI7	SNR40	SNRNP40 U5 small nuclear ribonucleoprotein 40 kDa protein	8.1	357	39311	1	0
P09234	RU1C	SNRPC U1 small nuclear ribonucleoprotein C	9.7	159	17394	0	2
P62316	SMD2	SNRPD2 Small nuclear ribonucleoprotein Sm D2	9.9	118	13527	1	3
P62318	SMD3	SNRPD3 Small nuclear ribonucleoprotein Sm D3	10.3	126	13916	1	3
P62304	RUXE	SNRPE Small nuclear ribonucleoprotein E	9.4	92	10804	0	2
P62306	RUXF	SNRPF Small nuclear ribonucleoprotein F	4.7	86	9725	1	0
Q13425	SNTB2	SNTB2 Beta-2-syntrophin	8.8	540	57950	2	0
Q9UMY4	SNX12	SNX12 Sorting nexin-12	7.9	172	19730	1	0
Q96L92	SNX27	SNX27 Sorting nexin-27	6.5	541	61265	0	1
O95219	SNX4	SNX4 Sorting nexin-4	6	450	51909	1	0
Q9Y5X3	SNX5	SNX5 Sorting nexin-5	6.8	404	46817	1	0
Q9UNH7	SNX6	SNX6 Sorting nexin-6	6.2	406	46649	0	9
P35610	SOAT1	SOAT1 Sterol O-acyltransferase 1	8.9	550	64735	1	0
Q00796	DHSO	SORD Sorbitol dehydrogenase	8	357	38325	0	1
P08047	SP1	SP1 Transcription factor Sp1	7.3	785	80693	0	1
O60271	JIP4	SPAG9 C-Jun-amino-terminal kinase-interacting protein 4	5.1	1321	146205	0	1
Q9UBP0	SPAST	SPAST Spastin	9.6	616	67197	0	2
Q9HBM1	SPC25	SPC25 Kinetochore protein Spc25	8	224	26153	0	3
Q15005	SPCS2	SPCS2 Signal peptidase complex subunit 2	8.5	226	25003	4	1
Q9UQ90	SPG7	SPG7 Paraplegin	8.7	795	88235	2	0
P35270	SPRE	SPR Sepiapterin reductase	8	261	28048	0	1
Q8WW59	SPRY4	SPRYD4 SPRY domain-containing protein 4	6.9	207	23129	1	0
Q13813	SPTN1	SPTAN1 Spectrin alpha chain, non-erythrocytic 1	5.3	2472	284538	3	1
Q01082	SPTB2	SPTBN1 Spectrin beta chain, non-erythrocytic 1	5.6	2364	274608	4	1
O15020	SPTN2	SPTBN2 Spectrin beta chain, non-erythrocytic 2	6.1	2390	271323	2	0
O15269	SPTC1	SPTLC1 Serine palmitoyltransferase 1	6	473	52744	3	1
O15270	SPTC2	SPTLC2 Serine palmitoyltransferase 2	7.8	562	62924	2	0
P30626	SORCN	SRI Sorcin	5.6	198	21676	0	4
P37108	SRP14	SRP14 Signal recognition particle 14 kDa protein	10	136	14570	1	0
Q9UHB9	SRP68	SRP68 Signal recognition particle 68 kDa protein	8.6	627	70730	0	2
P49458	SRP09	SRP9 Signal recognition particle 9 kDa protein	8	86	10112	1	28
P08240	SRPR	SRPR Signal recognition particle receptor subunit alpha	9	638	69811	1	0
Q9Y5M8	SRPRB	SRPRB Signal recognition particle receptor subunit beta	9	271	29702	8	1
Q9UQ35	SRRM2	SRRM2 Serine/arginine repetitive matrix protein 2	12.1	2752	299616	0	1
Q07955	SRSF1	SRSF1 Serine/arginine-rich splicing factor 1	10.4	248	27745	1	0
Q13242	SRSF9	SRSF9 Serine/arginine-rich splicing factor 9	8.6	221	25542	0	1
Q08945	SSRP1	SSRP1 FACT complex subunit SSRP1	6.9	709	81075	0	1
O60232	SSA27	SSSCA1 Sjoegren syndrome/scleroderma autoantigen 1	5.2	199	21474	0	3
O95793	STAU1	STAU1 Double-stranded RNA-binding protein Staufen homolog 1	9.4	577	63182	0	1
Q9NUL3	STAU2	STAU2 Double-stranded RNA-binding protein Staufen homolog 2	9.6	570	62641	0	1
Q658P3	STEA3	STEAP3 Metalloreductase STEAP3	8.6	488	54601	1	0
Q9P246	STIM2	STIM2 Stromal interaction molecule 2	6.8	746	83971	0	1
P31948	STIP1	STIP1 Stress-induced-phosphoprotein 1	6.8	543	62639	0	4
O94804	STK10	STK10 Serine/threonine-protein kinase 10	6.9	968	112135	0	1
Q9Y6E0	STK24	STK24 Serine/threonine-protein kinase 24	5.7	443	49308	0	1
Q9NRP7	STK36	STK36 Serine/threonine-protein kinase 36	5.9	1315	143995	1	0
Q15208	STK38	STK38 Serine/threonine-protein kinase 38	7.2	465	54190	0	1
Q9Y2H1	ST38L	STK38L Serine/threonine-protein kinase 38-like	6.8	464	54003	0	1
Q9UEW8	STK39	STK39 STE20/SPS1-related proline-alanine-rich protein kinase	6.3	545	59474	0	1
Q9UJZ1	STML2	STOML2 Stomatin-like protein 2	7.4	356	38534	56	0
Q9Y3F4	STRAP	STRAP Serine-threonine kinase receptor-associated protein	5.1	350	38438	0	14
Q9UNE7	CHIP	STUB1 E3 ubiquitin-protein ligase CHIP	5.9	303	34856	1	0
Q9P2W9	STX18	STX18 Syntaxin-18	5.5	335	38674	1	0
Q12846	STX4	STX4 Syntaxin-4	6.3	297	34180	1	0
P61764	STXB1	STXBP1 Syntaxin-binding protein 1	7	594	67569	1	0
O00186	STXB3	STXBP3 Syntaxin-binding protein 3	7.8	592	67764	5	0
Q9P2R7	SUCB1	SUCLA2 Succinyl-CoA ligase	7.4	463	50317	6	0
P53597	SUCA	SUCLG1 Succinyl-CoA ligase	8.8	346	36250	4	0
Q96I99	SUCB2	SUCLG2 Succinyl-CoA ligase	6.4	432	46511	3	0
Q8IX01	SUGP2	SUGP2 SURP and G-patch domain-containing protein 2	7.3	1082	120207	0	2
Q9Y2Z0	SUGT1	SUGT1 Suppressor of G2 allele of SKP1 homolog	5.2	365	41024	0	2
Q8NBJ7	SUMF2	SUMF2 Sulfatase-modifying factor 2	8	301	33843	1	0
Q9Y5B9	SP16H	SUPT16H FACT complex subunit SPT16	5.7	1047	119914	3	1
O75486	SUPT3	SUPT3H Transcription initiation protein SPT3 homolog	8.5	399	44362	0	1
P63272	SPT4H	SUPT4H1 Transcription elongation factor SPT4	8.1	117	13193	0	1
Q8IYB8	SUV3	SUPV3L1 ATP-dependent RNA helicase SUPV3L1, mitochondrial	8	786	87991	3	0
Q15022	SUZ12	SUZ12 Polycomb protein SUZ12	8.8	739	83055	0	2
Q92797	SYMPK	SYMPK Symplekin	6.1	1274	141148	0	2
O60506	HNRPQ	SYNCRIP Heterogeneous nuclear ribonucleoprotein Q	8.6	623	69603	0	1
Q16563	SYPL1	SYPL1 Synaptophysin-like protein 1	8.4	259	28565	1	0
Q9Y6A5	TACC3	TACC3 Transforming acidic coiled-coil-containing protein 3	5	838	90360	0	1
Q9BSH4	TACO1	TACO1 Translational activator of cytochrome c oxidase 1	8.1	297	32477	8	2
Q9Y3D8	KAD6	TAF9 Adenylate kinase isoenzyme 6	4.6	172	20061	0	1
P37802	TAGL2	TAGLN2 Transgelin-2	8.2	199	22391	5	23
P37837	TALDO	TALDO1 Transaldolase	6.8	337	37540	1	2
Q96BW9	TAM41	TAMM41 Mitochondrial translocator assembly and maintenance protein 41 homolog	8.7	316	35907	5	0
Q03519	TAP2	TAP2 Antigen peptide transporter 2	8	686	75664	1	0
Q13148	TADBP	TARDBP TAR DNA-binding protein 43	6.2	414	44740	1	4
P26639	SYTC	TARS Threonine--tRNA ligase, cytoplasmic	6.7	723	83435	0	1
Q9BW92	SYTM	TARS2 Threonine--tRNA ligase, mitochondrial	7.3	718	81036	2	0
A2RTX5	SYTC2	TARSL2 Probable threonine--tRNA ligase 2, cytoplasmic	6.1	802	92646	0	1
Q16635	TAZ	TAZ Tafazzin	8.9	292	33459	1	0
Q9NVG8	TBC13	TBC1D13 TBC1 domain family member 13	5.2	400	46554	0	9
Q8TC07	TBC15	TBC1D15 TBC1 domain family member 15	5.7	691	79491	0	1
O60343	TBCD4	TBC1D4 TBC1 domain family member 4	7	1298	146563	0	1
Q99426	TBCB	TBCB Tubulin-folding cofactor B	5.1	244	27326	0	1
Q9BTW9	TBCD	TBCD Tubulin-specific chaperone D	6.2	1192	132600	0	1
Q15813	TBCE	TBCE Tubulin-specific chaperone E	6.8	527	59346	0	1
Q9Y4P3	TBL2	TBL2 Transducin beta-like protein 2	9.4	447	49798	12	0
Q969Z0	TBRG4	TBRG4 Protein TBRG4	7.4	631	70738	7	0
Q15170	TCAL1	TCEAL1 Transcription elongation factor A protein-like 1	11.2	157	18354	0	1
Q8IYN2	TCAL8	TCEAL8 Transcription elongation factor A protein-like 8	5.4	117	13616	0	1
Q15369	ELOC	TCEB1 Transcription elongation factor B polypeptide 1	4.8	112	12473	0	5
Q15370	ELOB	TCEB2 Transcription elongation factor B polypeptide 2	4.9	118	13133	0	2
O14776	TCRG1	TCERG1 Transcription elongation regulator 1	8.6	1098	123901	0	1
P17987	TCPA	TCP1 T-complex protein 1 subunit alpha	6.1	556	60344	3	25
Q9Y2W6	TDRKH	TDRKH Tudor and KH domain-containing protein	5	561	62046	5	0
Q96QE5	TEFM	TEFM Transcription elongation factor, mitochondrial	9.3	360	41676	2	0
Q63HR2	TENC1	TENC1 Tensin-like C1 domain-containing phosphatase	8.4	1409	152580	0	1
Q9Y6I9	TX264	TEX264 Testis-expressed sequence 264 protein	4.9	313	34189	1	0
Q8WVM0	TFB1M	TFB1M Dimethyladenosine transferase 1, mitochondrial	9.3	346	39543	5	0
Q9H5Q4	TFB2M	TFB2M Dimethyladenosine transferase 2, mitochondrial	9.2	396	45349	4	0
Q12800	TFCP2	TFCP2 Alpha-globin transcription factor CP2	5.8	502	57256	1	0
Q8IXH7	NELFD	TH1L Negative elongation factor C/D	5.1	590	66247	0	1
Q8WUY1	THEM6	THEM6 UPF0670 protein THEM6	9.6	208	23865	1	0
Q8IYQ7	THNS1	THNSL1 Threonine synthase-like 1	7.1	743	83070	0	1
Q6I9Y2	THOC7	THOC7 THO complex subunit 7 homolog	5.7	204	23743	0	2
Q9NXG2	THUM1	THUMPD1 THUMP domain-containing protein 1	7.9	353	39315	0	1
Q9NQ88	TIGAR	TIGAR Fructose-2,6-bisphosphatase TIGAR	7.7	270	30063	0	13
Q99595	TI17A	TIMM17A Mitochondrial import inner membrane translocase subunit Tim17-A	7.9	171	18024	4	0
O60830	TI17B	TIMM17B Mitochondrial import inner membrane translocase subunit Tim17-B	9	172	18273	3	0
Q9BVV7	TIM21	TIMM21 Mitochondrial import inner membrane translocase subunit Tim21	9.7	248	28202	1	0
Q9Y584	TIM22	TIMM22 Mitochondrial import inner membrane translocase subunit Tim22	7.6	194	20031	1	0
Q3ZCQ8	TIM50	TIMM50 Mitochondrial import inner membrane translocase subunit TIM50	8.4	353	39646	2	0
O60220	TIM8A	TIMM8A Mitochondrial import inner membrane translocase subunit Tim8 A	5.2	97	10998	0	1
Q9NPL8	TIDC1	TIMMDC1 Translocase of inner mitochondrial membrane domain-containing protein 1	8.5	285	32178	1	0
O75663	TIPRL	TIPRL TIP41-like protein	5.9	272	31444	0	5
Q6JUT2	Q6JUT2	TIRAP3 TIR domain-containing adapter molecule 2	5.1	404	46173	2	0
P04183	KITH	TK1 Thymidine kinase, cytosolic	8.5	234	25469	0	3
P29401	TKT	TKT Transketolase	7.7	623	67878	0	1
Q04727	TLE4	TLE4 Transducin-like enhancer protein 4	7.5	773	83755	0	1
Q9Y490	TLN1	TLN1 Talin-1	6.1	2541	269765	0	1
Q9HD45	TM9S3	TM9SF3 Transmembrane 9 superfamily member 3	7.2	589	67888	1	0
Q9Y3Q3	TMED3	TMED3 Transmembrane emp24 domain-containing protein 3	5.6	217	24777	1	0
Q9Y3B3	TMED7	TMED7 Transmembrane emp24 domain-containing protein 7	6.9	224	25172	2	0
Q9H061	T126A	TMEM126A Transmembrane protein 126A	9.3	195	21527	3	0
Q9BVK8	TM147	TMEM147 Transmembrane protein 147	7.7	224	25261	1	0
Q8N511	TM199	TMEM199 Transmembrane protein 199	9	208	23130	1	0
Q96SK2	TM209	TMEM209 Transmembrane protein 209	8.6	561	62922	1	0
Q6NUQ4	TM214	TMEM214 Transmembrane protein 214	9.1	689	77151	6	0
Q9NV96	CC50A	TMEM30A Cell cycle control protein 50A	8.6	361	40684	1	0
P57088	TMM33	TMEM33 Transmembrane protein 33	9.7	247	27978	1	0
Q9BTX1	NDC1	TMEM48 Nucleoporin NDC1	9.1	674	76305	2	0
Q9NVH6	TMLH	TMLHE Trimethyllysine dioxygenase, mitochondrial	7.7	421	49518	1	1
Q9NYL9	TMOD3	TMOD3 Tropomodulin-3	5.2	352	39595	1	1
P42166	LAP2A	TMPO Lamina-associated polypeptide 2, isoform alpha	7.7	694	75492	0	1
P42167	LAP2B	TMPO Lamina-associated polypeptide 2, isoforms beta/gamma	9.4	454	50670	0	3
Q9H1E5	TMX4	TMX4 Thioredoxin-related transmembrane protein 4	4.4	349	38952	1	0
Q92973	TNPO1	TNPO1 Transportin-1	5	898	102355	0	4
Q9Y5L0	TNPO3	TNPO3 Transportin-3	5.6	923	104203	0	1
Q15785	TOM34	TOMM34 Mitochondrial import receptor subunit TOM34	9	309	34559	0	1
O96008	TOM40	TOMM40 Mitochondrial import receptor subunit TOM40 homolog	7.3	361	37893	12	0
O94826	TOM70	TOMM70A Mitochondrial import receptor subunit TOM70	7.1	608	67455	93	0
P11387	TOP1	TOP1 DNA topoisomerase 1	9.3	765	90726	3	0
Q02880	TOP2B	TOP2B DNA topoisomerase 2-beta	8	1626	183266	3	0
O14656	TOR1A	TOR1A Torsin-1A	7	332	37809	1	0
Q5JTV8	TOIP1	TOR1AIP1 Torsin-1A-interacting protein 1	8.2	583	66248	2	0
P04637	P53	TP53 Cellular tumor antigen p53	6.8	393	43653	1	2
Q12888	TP53B	TP53BP1 Tumor suppressor p53-binding protein 1	4.7	1972	213573	0	5
O43399	TPD54	TPD52L2 Tumor protein D54	5.4	206	22238	1	0
P60174	TPIS	TPI1 Triosephosphate isomerase	5.9	286	30791	2	10
P67936	TPM4	TPM4 Tropomyosin alpha-4 chain	4.7	248	28522	0	3
P51580	TPMT	TPMT Thiopurine S-methyltransferase	6.2	245	28180	0	1
Q9Y3C4	TPRKB	TPRKB TP53RK-binding protein	6.8	175	19661	0	2
P13693	TCTP	TPT1 Translationally-controlled tumor protein	4.9	172	19595	0	3
Q9H4I3	TRABD	TRABD TraB domain-containing protein	8	376	42321	5	0
Q9UPV9	TRAK1	TRAK1 Trafficking kinesin-binding protein 1	5.8	953	106040	1	0
Q12931	TRAP1	TRAP1 Heat shock protein 75 kDa, mitochondrial	8.2	704	80110	17	10
Q86SZ2	TPC6B	TRAPPC6B Trafficking protein particle complex subunit 6B	8.7	158	17983	0	1
Q13263	TIF1B	TRIM28 Transcription intermediary factor 1-beta	5.8	835	88550	0	1
reverse_O00635	TRI38	TRIM38 Tripartite motif-containing protein 38	7	465	53416	0	1
Q14669	TRIPC	TRIP12 E3 ubiquitin-protein ligase TRIP12	8.5	1992	220432	0	1
Q15645	PCH2	TRIP13 Pachytene checkpoint protein 2 homolog	6.1	432	48551	0	1
Q15654	TRIP6	TRIP6 Thyroid receptor-interacting protein 6	7.4	476	50288	0	2
Q8TBZ6	TM10A	TRMT10A tRNA methyltransferase 10 homolog A	7.6	339	39719	0	1
Q7L0Y3	MRRP1	TRMT10C Mitochondrial ribonuclease P protein 1	9.4	403	47347	11	2
Q9UI30	TR112	TRMT112 tRNA methyltransferase 112 homolog	5.3	125	14199	1	3
Q7Z2T5	TRM1L	TRMT1L TRMT1-like protein	7.9	733	81747	0	1
Q8IZ69	TRM2A	TRMT2A tRNA (uracil-5-)-methyltransferase homolog A	7.9	625	68726	0	3
Q9UJA5	TRM6	TRMT6 tRNA (adenine(58)-N(1))-methyltransferase non-catalytic subunit TRM6	7.5	497	55799	0	1
Q96FX7	TRM61	TRMT61A tRNA (adenine(58)-N(1))-methyltransferase catalytic subunit TRMT61A	7.4	289	31382	0	2
Q9BVS5	TR61B	TRMT61B Potential tRNA (adenine(58)-N(1))-methyltransferase catalytic subunit TRMT61B	6.6	477	52965	0	1
Q96Q11	TRNT1	TRNT1 CCA tRNA nucleotidyltransferase 1, mitochondrial	8.1	434	50128	0	1
O75157	T22D2	TSC22D2 TSC22 domain family protein 2	5	780	79228	0	1
Q8WW01	SEN15	TSEN15 tRNA-splicing endonuclease subunit Sen15	4.6	171	18641	0	2
P43897	EFTS	TSFM Elongation factor Ts, mitochondrial	8.4	325	35391	16	2
Q99598	TSNAX	TSNAX Translin-associated protein X	6.6	290	33112	0	2
Q9H0U9	TSYL1	TSPYL1 Testis-specific Y-encoded-like protein 1	5.5	437	49192	0	1
Q2NL82	TSR1	TSR1 Pre-rRNA-processing protein TSR1 homolog	7.4	804	91810	0	1
Q969E8	TSR2	TSR2 Pre-rRNA-processing protein TSR2 homolog	4.4	191	20894	0	1
Q16762	THTR	TST Thiosulfate sulfurtransferase	7.3	297	33429	5	0
Q99614	TTC1	TTC1 Tetratricopeptide repeat protein 1	4.8	292	33526	0	1
Q6PID6	TTC33	TTC33 Tetratricopeptide repeat protein 33	5.4	262	29411	0	1
[truncated: 168 more rows]

## Sheet: Table S2
Analysis Type:	PANTHER Overrepresentation Test (Released 20210224)
Annotation Version and Release Date:	GO Ontology database DOI: 10.5281/zenodo.4495804 Released 2021-02-01
Reference List:	Homo sapiens (all genes in database)
Test Type:	FISHER
Correction:	BONFERRONI
Bonferroni count:	9036	Protein Number
GO biological process complete	Homo sapiens - REFLIST (20595)	Observed	Expected	Fold Enrichment	P-value
purine nucleobase biosynthetic process (GO:0009113)	10	10	0.68	14.77	0.000943
purine ribonucleoside monophosphate biosynthetic process (GO:0009168)	21	14	1.42	9.85	9.42e-05
positive regulation of telomerase RNA localization to Cajal body (GO:1904874)	15	10	1.02	9.85	0.0124
purine nucleoside monophosphate biosynthetic process (GO:0009127)	23	15	1.56	9.64	3.48e-05
nucleobase biosynthetic process (GO:0046112)	19	12	1.29	9.33	0.00166
purine nucleobase metabolic process (GO:0006144)	19	12	1.29	9.33	0.00166
regulation of telomerase RNA localization to Cajal body (GO:1904872)	18	10	1.22	8.21	0.0419
ribonucleoside monophosphate biosynthetic process (GO:0009156)	35	18	2.37	7.6	1.7e-05
tRNA aminoacylation (GO:0043039)	49	25	3.32	7.54	1.42e-08
amino acid activation (GO:0043038)	50	25	3.38	7.39	2e-08
tRNA aminoacylation for protein translation (GO:0006418)	46	23	3.11	7.39	1.51e-07
nucleoside monophosphate biosynthetic process (GO:0009124)	44	21	2.98	7.05	2.23e-06
S phase (GO:0051320)	65	30	4.4	6.82	6.54e-10
mitotic S phase (GO:0000084)	65	30	4.4	6.82	6.54e-10
nucleobase metabolic process (GO:0009112)	35	16	2.37	6.75	0.000487
NADH regeneration (GO:0006735)	27	12	1.83	6.57	0.0286
glucose catabolic process to pyruvate (GO:0061718)	27	12	1.83	6.57	0.0286
canonical glycolysis (GO:0061621)	27	12	1.83	6.57	0.0286
glycolytic process through glucose-6-phosphate (GO:0061620)	28	12	1.9	6.33	0.0384
glycolytic process through fructose-6-phosphate (GO:0061615)	28	12	1.9	6.33	0.0384
NADH metabolic process (GO:0006734)	40	17	2.71	6.28	0.000436
nucleoside biosynthetic process (GO:0009163)	38	16	2.57	6.22	0.0012
glucose catabolic process (GO:0006007)	31	13	2.1	6.2	0.0186
mitotic interphase (GO:0051329)	79	33	5.35	6.17	3.52e-10
interphase (GO:0051325)	79	33	5.35	6.17	3.52e-10
pre-replicative complex assembly (GO:0036388)	65	27	4.4	6.14	8.04e-08
intracellular transport of virus (GO:0075733)	54	22	3.66	6.02	8.99e-06
purine ribonucleoside monophosphate metabolic process (GO:0009167)	40	16	2.71	5.91	0.00209
purine nucleoside monophosphate metabolic process (GO:0009126)	43	17	2.91	5.84	0.00101
glycolytic process (GO:0006096)	41	16	2.78	5.77	0.00274
tRNA-containing ribonucleoprotein complex export from nucleus (GO:0071431)	34	13	2.3	5.65	0.0422
tRNA export from nucleus (GO:0006409)	34	13	2.3	5.65	0.0422
ATP generation from ADP (GO:0006757)	42	16	2.84	5.63	0.00356
glycosyl compound biosynthetic process (GO:1901659)	42	16	2.84	5.63	0.00356
positive regulation of telomere maintenance via telomere lengthening (GO:1904358)	37	14	2.5	5.59	0.0201
positive regulation of telomere maintenance (GO:0032206)	51	19	3.45	5.5	0.000393
multi-organism localization (GO:1902579)	63	23	4.26	5.39	2.09e-05
multi-organism transport (GO:0044766)	63	23	4.26	5.39	2.09e-05
transport of virus (GO:0046794)	61	22	4.13	5.33	5.57e-05
regulation of transcription from RNA polymerase II promoter in response to hypoxia (GO:0061418)	78	28	5.28	5.3	5.36e-07
anaphase-promoting complex-dependent catabolic process (GO:0031145)	87	31	5.89	5.26	5.95e-08
regulation of cellular response to heat (GO:1900034)	79	28	5.35	5.24	6.82e-07
ribonucleoside monophosphate metabolic process (GO:0009161)	57	20	3.86	5.18	0.000393
anaphase (GO:0051322)	157	55	10.63	5.18	8.11e-16
mitotic anaphase (GO:0000090)	157	55	10.63	5.18	8.11e-16
M phase (GO:0000279)	160	56	10.83	5.17	3.88e-16
mitotic M phase (GO:0000087)	160	56	10.83	5.17	3.88e-16
translational initiation (GO:0006413)	143	50	9.68	5.17	4.09e-14
DNA replication initiation (GO:0006270)	43	15	2.91	5.15	0.0201
cellular modified amino acid biosynthetic process (GO:0042398)	43	15	2.91	5.15	0.0201
viral transcription (GO:0019083)	116	40	7.85	5.09	1.29e-10
NAD metabolic process (GO:0019674)	47	16	3.18	5.03	0.0121
monosaccharide biosynthetic process (GO:0046364)	53	18	3.59	5.02	0.00274
regulation of cellular amino acid metabolic process (GO:0006521)	65	22	4.4	5	0.000143
nucleoside monophosphate metabolic process (GO:0009123)	77	26	5.21	4.99	7.56e-06
nucleoside diphosphate phosphorylation (GO:0006165)	60	20	4.06	4.92	0.000786
nucleotide phosphorylation (GO:0046939)	61	20	4.13	4.84	0.000982
ADP metabolic process (GO:0046031)	49	16	3.32	4.82	0.0189
substantia nigra development (GO:0021762)	46	15	3.11	4.82	0.0398
interleukin-12-mediated signaling pathway (GO:0035722)	46	15	3.11	4.82	0.0398
tRNA metabolic process (GO:0006399)	181	58	12.25	4.73	2.62e-15
regulation of hematopoietic stem cell differentiation (GO:1902036)	75	24	5.08	4.73	7.97e-05
antigen processing and presentation of exogenous peptide antigen via MHC class I, TAP-dependent (GO:0002479)	76	24	5.14	4.67	9.86e-05
mitotic nuclear envelope reassembly (GO:0007084)	51	16	3.45	4.63	0.0291
mitotic nuclear membrane organization (GO:0101024)	51	16	3.45	4.63	0.0291
SRP-dependent cotranslational protein targeting to membrane (GO:0006614)	96	30	6.5	4.62	1.84e-06
regulation of hematopoietic progenitor cell differentiation (GO:1901532)	90	28	6.09	4.6	7.96e-06
NIK/NF-kappaB signaling (GO:0038061)	81	25	5.48	4.56	7.18e-05
nuclear-transcribed mRNA catabolic process, nonsense-mediated decay (GO:0000184)	120	37	8.12	4.56	2.03e-08
biological phase (GO:0044848)	257	79	17.4	4.54	7.01e-21
mitotic cell cycle phase (GO:0098763)	257	79	17.4	4.54	7.01e-21
cell cycle phase (GO:0022403)	257	79	17.4	4.54	7.01e-21
regulation of mRNA stability (GO:0043488)	192	59	13	4.54	6.73e-15
cytoplasmic translation (GO:0002181)	75	23	5.08	4.53	0.000312
protein targeting to ER (GO:0045047)	111	34	7.51	4.53	1.82e-07
regulation of RNA stability (GO:0043487)	202	61	13.67	4.46	3.48e-15
negative regulation of G2/M transition of mitotic cell cycle (GO:0010972)	97	29	6.57	4.42	8.63e-06
mitotic spindle organization (GO:0007052)	164	49	11.1	4.41	1.56e-11
positive regulation of DNA biosynthetic process (GO:2000573)	67	20	4.53	4.41	0.00345
cotranslational protein targeting to membrane (GO:0006613)	101	30	6.84	4.39	5.07e-06
alpha-amino acid biosynthetic process (GO:1901607)	64	19	4.33	4.39	0.00718
antigen processing and presentation of exogenous peptide antigen via MHC class I (GO:0042590)	81	24	5.48	4.38	0.000273
import into nucleus (GO:0051170)	115	34	7.78	4.37	4.06e-07
establishment of protein localization to endoplasmic reticulum (GO:0072599)	115	34	7.78	4.37	4.06e-07
nuclear membrane organization (GO:0071763)	58	17	3.93	4.33	0.0312
positive regulation of establishment of protein localization to mitochondrion (GO:1903749)	58	17	3.93	4.33	0.0312
protein import into nucleus (GO:0006606)	96	28	6.5	4.31	2.65e-05
interleukin-1-mediated signaling pathway (GO:0070498)	96	28	6.5	4.31	2.65e-05
pyruvate metabolic process (GO:0006090)	69	20	4.67	4.28	0.00509
regulation of mRNA catabolic process (GO:0061013)	214	62	14.48	4.28	9.79e-15
Wnt signaling pathway, planar cell polarity pathway (GO:0060071)	97	28	6.57	4.26	3.21e-05
negative regulation of cell cycle G2/M phase transition (GO:1902750)	108	31	7.31	4.24	5.3e-06
antigen processing and presentation of exogenous peptide antigen (GO:0002478)	178	51	12.05	4.23	1.71e-11
microtubule cytoskeleton organization involved in mitosis (GO:1902850)	185	53	12.52	4.23	4.81e-12
viral gene expression (GO:0019080)	172	49	11.64	4.21	7.33e-11
mitotic prometaphase (GO:0000236)	167	47	11.3	4.16	3.77e-10
regulation of chromosome segregation (GO:0051983)	89	25	6.02	4.15	0.000343
regulation of carbohydrate catabolic process (GO:0043470)	89	25	6.02	4.15	0.000343
antigen processing and presentation of exogenous antigen (GO:0019884)	186	52	12.59	4.13	2.1e-11
translation (GO:0006412)	384	107	25.99	4.12	2.62e-26
regulation of cellular amine metabolic process (GO:0033238)	83	23	5.62	4.09	0.00146
nucleoside metabolic process (GO:0009116)	106	29	7.17	4.04	4.72e-05
antigen processing and presentation of exogenous peptide antigen via MHC class II (GO:0019886)	99	27	6.7	4.03	0.000167
G1/S transition of mitotic cell cycle (GO:0000082)	125	34	8.46	4.02	2.63e-06
regulation of DNA-templated transcription in response to stress (GO:0043620)	118	32	7.99	4.01	9.28e-06
nuclear-transcribed mRNA catabolic process (GO:0000956)	196	53	13.27	4	3.59e-11
antigen processing and presentation of peptide antigen via MHC class I (GO:0002474)	100	27	6.77	3.99	0.000199
SCF-dependent proteasomal ubiquitin-dependent protein catabolic process (GO:0031146)	93	25	6.29	3.97	0.000704
cell cycle G1/S phase transition (GO:0044843)	127	34	8.6	3.96	3.74e-06
antigen processing and presentation of peptide antigen via MHC class II (GO:0002495)	101	27	6.84	3.95	0.000237
peptide biosynthetic process (GO:0043043)	409	109	27.68	3.94	1.8e-25
regulation of glycolytic process (GO:0006110)	79	21	5.35	3.93	0.00884
tRNA processing (GO:0008033)	132	35	8.93	3.92	2.58e-06
antigen processing and presentation of peptide or polysaccharide antigen via MHC class II (GO:0002504)	102	27	6.9	3.91	0.000282
antigen processing and presentation of peptide antigen (GO:0048002)	193	51	13.06	3.9	2.55e-10
ribonucleoprotein complex subunit organization (GO:0071826)	197	52	13.33	3.9	1.48e-10
protein folding (GO:0006457)	228	60	15.43	3.89	1.57e-12
ribonucleoprotein complex assembly (GO:0022618)	190	50	12.86	3.89	5.23e-10
regulation of posttranscriptional gene silencing (GO:0060147)	96	25	6.5	3.85	0.00118
glutamine family amino acid metabolic process (GO:0009064)	73	19	4.94	3.85	0.0372
mRNA catabolic process (GO:0006402)	216	56	14.62	3.83	2.77e-11
regulation of transcription from RNA polymerase II promoter in response to stress (GO:0043618)	112	29	7.58	3.83	0.000133
regulation of mRNA metabolic process (GO:1903311)	340	88	23.01	3.82	3.04e-19
positive regulation of protein localization to nucleus (GO:1900182)	89	23	6.02	3.82	0.00416
regulation of gene silencing by RNA (GO:0060966)	97	25	6.57	3.81	0.0014
regulation of G2/M transition of mitotic cell cycle (GO:0010389)	203	52	13.74	3.78	4.07e-10
tumor necrosis factor-mediated signaling pathway (GO:0033209)	125	32	8.46	3.78	3.08e-05
tRNA modification (GO:0006400)	90	23	6.09	3.78	0.00492
regulation of gene silencing by miRNA (GO:0060964)	94	24	6.36	3.77	0.00285
cellular amino acid metabolic process (GO:0006520)	279	71	18.88	3.76	1.2e-14
regulation of cell cycle G2/M phase transition (GO:1902749)	219	55	14.82	3.71	1.52e-10
protein export from nucleus (GO:0006611)	152	38	10.29	3.69	1.91e-06
nucleoside diphosphate metabolic process (GO:0009132)	84	21	5.69	3.69	0.0204
RNA catabolic process (GO:0006401)	246	61	16.65	3.66	9.15e-12
regulation of stem cell differentiation (GO:2000736)	113	28	7.65	3.66	0.000521
regulation of telomere maintenance (GO:0032204)	81	20	5.48	3.65	0.0414
protein localization to endoplasmic reticulum (GO:0070972)	142	35	9.61	3.64	1.34e-05
regulation of establishment of planar polarity (GO:0090175)	114	28	7.72	3.63	0.00061
regulation of nucleocytoplasmic transport (GO:0046822)	110	27	7.45	3.63	0.00105
spindle organization (GO:0007051)	225	55	15.23	3.61	3.93e-10
nuclear transport (GO:0051169)	262	64	17.73	3.61	3.31e-12
ribonucleoprotein complex export from nucleus (GO:0071426)	127	31	8.6	3.61	0.000139
nucleocytoplasmic transport (GO:0006913)	259	63	17.53	3.59	6.7e-12
regulation of DNA biosynthetic process (GO:2000278)	111	27	7.51	3.59	0.00123
telomere maintenance (GO:0000723)	103	25	6.97	3.59	0.00367
ribonucleoprotein complex localization (GO:0071166)	128	31	8.66	3.58	0.000162
negative regulation of mitotic cell cycle phase transition (GO:1901991)	225	54	15.23	3.55	1.26e-09
mitotic sister chromatid segregation (GO:0000070)	121	29	8.19	3.54	0.000563
RNA splicing, via transesterification reactions (GO:0000375)	305	73	20.64	3.54	6.89e-14
mitotic nuclear division (GO:0140014)	209	50	14.15	3.53	1.12e-08
mRNA splicing, via spliceosome (GO:0000398)	302	72	20.44	3.52	1.39e-13
RNA splicing, via transesterification reactions with bulged adenosine as nucleophile (GO:0000377)	302	72	20.44	3.52	1.39e-13
peptide metabolic process (GO:0006518)	537	128	36.35	3.52	1.81e-26
protein localization to nucleus (GO:0034504)	164	39	11.1	3.51	3.84e-06
DNA-dependent DNA replication (GO:0006261)	194	46	13.13	3.5	1.15e-07
RNA export from nucleus (GO:0006405)	135	32	9.14	3.5	0.000149
telomere organization (GO:0032200)	106	25	7.17	3.48	0.00579
mRNA export from nucleus (GO:0006406)	111	26	7.51	3.46	0.0039
mRNA-containing ribonucleoprotein complex export from nucleus (GO:0071427)	111	26	7.51	3.46	0.0039
antigen processing and presentation (GO:0019882)	223	52	15.09	3.45	9.22e-09
regulation of ATP metabolic process (GO:1903578)	116	27	7.85	3.44	0.00262
positive regulation of canonical Wnt signaling pathway (GO:0090263)	147	34	9.95	3.42	9.07e-05
positive regulation of DNA metabolic process (GO:0051054)	204	47	13.81	3.4	1.62e-07
nuclear export (GO:0051168)	166	38	11.24	3.38	1.6e-05
negative regulation of cell cycle phase transition (GO:1901988)	241	55	16.31	3.37	4.3e-09
sister chromatid segregation (GO:0000819)	149	34	10.09	3.37	0.000121
positive regulation of translation (GO:0045727)	136	31	9.21	3.37	0.000533
regulation of mitotic nuclear division (GO:0007088)	110	25	7.45	3.36	0.0104
glycosyl compound metabolic process (GO:1901657)	132	30	8.93	3.36	0.000917
purine-containing compound biosynthetic process (GO:0072522)	172	39	11.64	3.35	1.24e-05
posttranscriptional regulation of gene expression (GO:0010608)	547	124	37.02	3.35	8.27e-24
stimulatory C-type lectin receptor signaling pathway (GO:0002223)	115	26	7.78	3.34	0.00696
glucose metabolic process (GO:0006006)	115	26	7.78	3.34	0.00696
amide biosynthetic process (GO:0043604)	528	119	35.74	3.33	1.59e-22
DNA replication (GO:0006260)	271	61	18.34	3.33	3.85e-10
mitotic cell cycle phase transition (GO:0044772)	285	64	19.29	3.32	9.96e-11
protein stabilization (GO:0050821)	196	44	13.27	3.32	1.45e-06
regulation of gene silencing (GO:0060968)	116	26	7.85	3.31	0.00801
purine nucleotide biosynthetic process (GO:0006164)	161	36	10.9	3.3	7.22e-05
ribose phosphate biosynthetic process (GO:0046390)	171	38	11.57	3.28	3.24e-05
cell cycle phase transition (GO:0044770)	293	65	19.83	3.28	1.01e-10
activation of innate immune response (GO:0002218)	149	33	10.09	3.27	0.000364
regulation of mRNA processing (GO:0050684)	141	31	9.54	3.25	0.00107
peptidyl-serine phosphorylation (GO:0018105)	182	40	12.32	3.25	1.66e-05
regulation of protein localization to nucleus (GO:1900180)	137	30	9.27	3.24	0.00184
RNA transport (GO:0050658)	201	44	13.6	3.23	2.9e-06
nucleic acid transport (GO:0050657)	201	44	13.6	3.23	2.9e-06
nucleobase-containing compound catabolic process (GO:0034655)	375	82	25.38	3.23	6.47e-14
ncRNA metabolic process (GO:0034660)	517	113	34.99	3.23	2.8e-20
innate immune response activating cell surface receptor signaling pathway (GO:0002220)	119	26	8.05	3.23	0.0121
RNA 3'-end processing (GO:0031123)	142	31	9.61	3.23	0.00123
establishment of protein localization to organelle (GO:0072594)	449	98	30.39	3.22	3.84e-17
protein import (GO:0017038)	156	34	10.56	3.22	0.00032
mRNA metabolic process (GO:0016071)	694	151	46.97	3.21	4.31e-28
nucleobase-containing small molecule biosynthetic process (GO:0034404)	115	25	7.78	3.21	0.0208
ribonucleoprotein complex biogenesis (GO:0022613)	465	101	31.47	3.21	1.26e-17
establishment of RNA localization (GO:0051236)	203	44	13.74	3.2	3.79e-06
regulation of nucleotide metabolic process (GO:0006140)	120	26	8.12	3.2	0.0139
innate immune response-activating signal transduction (GO:0002758)	120	26	8.12	3.2	0.0139
RNA localization (GO:0006403)	222	48	15.03	3.19	6.59e-07
establishment or maintenance of cell polarity (GO:0007163)	195	42	13.2	3.18	1.11e-05
alpha-amino acid metabolic process (GO:1901605)	195	42	13.2	3.18	1.11e-05
non-canonical Wnt signaling pathway (GO:0035567)	135	29	9.14	3.17	0.00412
mRNA transport (GO:0051028)	159	34	10.76	3.16	0.000477
RNA splicing (GO:0008380)	407	87	27.55	3.16	2.1e-14
positive regulation of chromosome organization (GO:2001252)	174	37	11.78	3.14	0.000142
DNA geometric change (GO:0032392)	113	24	7.65	3.14	0.0465
negative regulation of cell cycle process (GO:0010948)	335	71	22.67	3.13	4.35e-11
regulation of purine nucleotide metabolic process (GO:1900542)	118	25	7.99	3.13	0.0309
nucleoside phosphate biosynthetic process (GO:1901293)	232	49	15.7	3.12	8.46e-07
regulation of generation of precursor metabolites and energy (GO:0043467)	161	34	10.9	3.12	0.000619
nucleotide biosynthetic process (GO:0009165)	229	48	15.5	3.1	1.64e-06
purine-containing compound metabolic process (GO:0072521)	355	74	24.03	3.08	2.41e-11
ribonucleotide biosynthetic process (GO:0009260)	164	34	11.1	3.06	0.000908
regulation of nuclear division (GO:0051783)	136	28	9.21	3.04	0.0134
mitotic cell cycle process (GO:1903047)	685	141	46.37	3.04	7.22e-24
heterocycle catabolic process (GO:0046700)	418	86	28.29	3.04	2.48e-13
nucleobase-containing small molecule metabolic process (GO:0055086)	516	106	34.93	3.03	4.56e-17
cellular nitrogen compound catabolic process (GO:0044270)	424	87	28.7	3.03	1.86e-13
viral process (GO:0016032)	849	174	57.47	3.03	3.46e-30
cell cycle G2/M phase transition (GO:0044839)	142	29	9.61	3.02	0.0101
peptidyl-serine modification (GO:0018209)	206	42	13.94	3.01	4.52e-05
rRNA processing (GO:0006364)	260	53	17.6	3.01	4.56e-07
regulation of translation (GO:0006417)	368	75	24.91	3.01	4.35e-11
mitotic cell cycle (GO:0000278)	761	155	51.51	3.01	3.54e-26
purine nucleotide metabolic process (GO:0006163)	334	68	22.61	3.01	8.75e-10
positive regulation of cellular amide metabolic process (GO:0034250)	167	34	11.3	3.01	0.00132
ribose phosphate metabolic process (GO:0019693)	342	69	23.15	2.98	8.38e-10
negative regulation of cellular amide metabolic process (GO:0034249)	159	32	10.76	2.97	0.0038
regulation of mitotic cell cycle phase transition (GO:1901990)	424	85	28.7	2.96	1.45e-12
mRNA processing (GO:0006397)	484	97	32.76	2.96	9.84e-15
purine ribonucleotide biosynthetic process (GO:0009152)	150	30	10.15	2.95	0.00968
aromatic compound catabolic process (GO:0019439)	440	88	29.78	2.95	4.72e-13
viral life cycle (GO:0019058)	225	45	15.23	2.95	2.17e-05
cellular response to hypoxia (GO:0071456)	190	38	12.86	2.95	0.000374
monosaccharide metabolic process (GO:0005996)	180	36	12.18	2.95	0.000843
RNA modification (GO:0009451)	170	34	11.51	2.95	0.0019
G2/M transition of mitotic cell cycle (GO:0000086)	140	28	9.48	2.95	0.0219
biological process involved in symbiotic interaction (GO:0044403)	937	187	63.42	2.95	1.88e-31
ncRNA processing (GO:0034470)	432	86	29.24	2.94	1.37e-12
protein-containing complex localization (GO:0031503)	257	51	17.4	2.93	2.4e-06
nucleotide metabolic process (GO:0009117)	431	85	29.17	2.91	3.35e-12
RNA processing (GO:0006396)	923	182	62.47	2.91	6.65e-30
negative regulation of translation (GO:0017148)	137	27	9.27	2.91	0.0417
regulation of cellular amide metabolic process (GO:0034248)	432	85	29.24	2.91	3.77e-12
protein targeting to membrane (GO:0006612)	183	36	12.39	2.91	0.0012
rRNA metabolic process (GO:0016072)	270	53	18.28	2.9	1.51e-06
cellular response to decreased oxygen levels (GO:0036294)	199	39	13.47	2.9	0.0004
organic acid catabolic process (GO:0016054)	240	47	16.24	2.89	1.74e-05
ribonucleotide metabolic process (GO:0009259)	332	65	22.47	2.89	1.42e-08
nucleoside phosphate metabolic process (GO:0006753)	441	86	29.85	2.88	3.97e-12
cellular response to oxygen levels (GO:0071453)	216	42	14.62	2.87	0.000149
positive regulation of Wnt signaling pathway (GO:0030177)	180	35	12.18	2.87	0.00228
regulation of chromosome organization (GO:0033044)	283	55	19.16	2.87	9.48e-07
cellular amide metabolic process (GO:0043603)	808	157	54.69	2.87	2.05e-24
purine ribonucleotide metabolic process (GO:0009150)	314	61	21.25	2.87	9.2e-08
RNA phosphodiester bond hydrolysis (GO:0090501)	165	32	11.17	2.87	0.00772
regulation of ubiquitin-dependent protein catabolic process (GO:2000058)	165	32	11.17	2.87	0.00772
regulation of signal transduction by p53 class mediator (GO:1901796)	196	38	13.27	2.86	0.000756
negative regulation of mitotic cell cycle (GO:0045930)	294	57	19.9	2.86	4.71e-07
positive regulation of intracellular protein transport (GO:0090316)	186	36	12.59	2.86	0.0017
Fc receptor signaling pathway (GO:0038093)	238	46	16.11	2.86	3.69e-05
ribosome biogenesis (GO:0042254)	332	64	22.47	2.85	3.81e-08
protein targeting (GO:0006605)	369	71	24.98	2.84	2.72e-09
protein-DNA complex subunit organization (GO:0071824)	294	56	19.9	2.81	1.25e-06
regulation of DNA metabolic process (GO:0051052)	373	71	25.25	2.81	5.83e-09
organic cyclic compound catabolic process (GO:1901361)	468	89	31.68	2.81	5.31e-12
protein-DNA complex assembly (GO:0065004)	254	48	17.19	2.79	5.23e-05
double-strand break repair (GO:0006302)	202	38	13.67	2.78	0.00149
carboxylic acid catabolic process (GO:0046395)	224	42	15.16	2.77	0.000586
cell division (GO:0051301)	492	92	33.3	2.76	3.66e-12
cellular modified amino acid metabolic process (GO:0006575)	193	36	13.06	2.76	0.00373
regulation of cell cycle phase transition (GO:1901987)	462	86	31.27	2.75	4.36e-11
positive regulation of cellular protein localization (GO:1903829)	301	56	20.37	2.75	3.21e-06
positive regulation of intracellular transport (GO:0032388)	227	42	15.36	2.73	0.000687
Fc-epsilon receptor signaling pathway (GO:0038095)	173	32	11.71	2.73	0.0188
regulation of mitotic cell cycle (GO:0007346)	588	107	39.8	2.69	7.07e-14
chromosome segregation (GO:0007059)	286	52	19.36	2.69	2.5e-05
carboxylic acid metabolic process (GO:0019752)	828	149	56.04	2.66	5.15e-20
cell cycle checkpoint (GO:0000075)	189	34	12.79	2.66	0.0196
regulation of protein modification by small protein conjugation or removal (GO:1903320)	240	43	16.24	2.65	0.000856
small molecule catabolic process (GO:0044282)	409	73	27.68	2.64	3.46e-08
cellular nitrogen compound biosynthetic process (GO:0044271)	1575	281	106.61	2.64	6.4e-42
nucleic acid phosphodiester bond hydrolysis (GO:0090305)	303	54	20.51	2.63	3.46e-05
regulation of protein stability (GO:0031647)	303	54	20.51	2.63	3.46e-05
regulation of proteolysis involved in cellular protein catabolic process (GO:1903050)	219	39	14.82	2.63	0.00391
positive regulation of supramolecular fiber organization (GO:1902905)	197	35	13.33	2.62	0.0165
cellular macromolecule catabolic process (GO:0044265)	912	161	61.73	2.61	2.98e-21
nuclear division (GO:0000280)	340	60	23.01	2.61	4.71e-06
negative regulation of apoptotic signaling pathway (GO:2001234)	227	40	15.36	2.6	0.00341
RNA metabolic process (GO:0016070)	1599	281	108.23	2.6	9.95e-41
organelle fission (GO:0048285)	370	65	25.04	2.6	9.41e-07
small molecule biosynthetic process (GO:0044283)	558	98	37.77	2.59	1.4e-11
organic acid metabolic process (GO:0006082)	894	157	60.51	2.59	1.85e-20
oxoacid metabolic process (GO:0043436)	861	151	58.28	2.59	1.84e-19
nucleobase-containing compound transport (GO:0015931)	253	44	17.12	2.57	0.00177
regulation of cell cycle process (GO:0010564)	772	134	52.25	2.56	1.6e-16
regulation of protein ubiquitination (GO:0031396)	208	36	14.08	2.56	0.0184
positive regulation of protein-containing complex assembly (GO:0031334)	249	43	16.85	2.55	0.00275
protein deubiquitination (GO:0016579)	278	48	18.82	2.55	0.000483
nucleobase-containing compound metabolic process (GO:0006139)	2719	469	184.04	2.55	5.33e-74
positive regulation of innate immune response (GO:0045089)	221	38	14.96	2.54	0.0171
cell cycle process (GO:0022402)	1070	183	72.42	2.53	2.36e-23
regulation of intracellular protein transport (GO:0033157)	258	44	17.46	2.52	0.00234
negative regulation of cell cycle (GO:0045786)	569	97	38.51	2.52	1.02e-10
proteasome-mediated ubiquitin-dependent protein catabolic process (GO:0043161)	323	55	21.86	2.52	6.58e-05
cell cycle (GO:0007049)	1390	236	94.08	2.51	4.83e-31
regulation of cellular catabolic process (GO:0031329)	855	145	57.87	2.51	3.26e-17
cellular protein-containing complex assembly (GO:0034622)	859	145	58.14	2.49	3.91e-17
protein localization to organelle (GO:0033365)	791	133	53.54	2.48	2.12e-15
positive regulation of establishment of protein localization (GO:1904951)	345	58	23.35	2.48	4.66e-05
nuclear chromosome segregation (GO:0098813)	227	38	15.36	2.47	0.0231
heterocycle metabolic process (GO:0046483)	2904	485	196.56	2.47	5.7e-73
intracellular protein transport (GO:0006886)	973	162	65.86	2.46	3.96e-19
nucleic acid metabolic process (GO:0090304)	2232	371	151.08	2.46	1.64e-51
protein modification by small protein removal (GO:0070646)	295	49	19.97	2.45	0.00118
positive regulation of organelle organization (GO:0010638)	590	98	39.93	2.45	3.05e-10
response to hypoxia (GO:0001666)	344	57	23.28	2.45	8.99e-05
proteasomal protein catabolic process (GO:0010498)	345	57	23.35	2.44	9.67e-05
cellular aromatic compound metabolic process (GO:0006725)	2948	486	199.54	2.44	2.57e-71
regulation of cellular protein catabolic process (GO:1903362)	255	42	17.26	2.43	0.00861
regulation of catabolic process (GO:0009894)	1021	168	69.11	2.43	2.57e-19
protein-containing complex disassembly (GO:0032984)	225	37	15.23	2.43	0.0417
generation of precursor metabolites and energy (GO:0006091)	402	66	27.21	2.43	9.28e-06
regulation of protein polymerization (GO:0032271)	232	38	15.7	2.42	0.0326
establishment of organelle localization (GO:0051656)	397	65	26.87	2.42	1.37e-05
heterocycle biosynthetic process (GO:0018130)	1076	175	72.83	2.4	7.13e-20
macromolecule catabolic process (GO:0009057)	1046	170	70.8	2.4	4.33e-19
nucleobase-containing compound biosynthetic process (GO:0034654)	1003	163	67.89	2.4	2.81e-18
positive regulation of response to biotic stimulus (GO:0002833)	259	42	17.53	2.4	0.0165
response to oxygen levels (GO:0070482)	383	62	25.92	2.39	4.63e-05
protein-containing complex assembly (GO:0065003)	1337	216	90.5	2.39	3.25e-25
gene expression (GO:0010467)	2186	353	147.96	2.39	9.38e-46
regulation of intracellular transport (GO:0032386)	361	58	24.43	2.37	0.000191
cellular nitrogen compound metabolic process (GO:0034641)	3407	546	230.61	2.37	3.63e-79
DNA metabolic process (GO:0006259)	781	125	52.86	2.36	1.12e-12
sulfur compound metabolic process (GO:0006790)	369	59	24.98	2.36	0.000157
response to decreased oxygen levels (GO:0036293)	358	57	24.23	2.35	0.000317
response to oxidative stress (GO:0006979)	396	63	26.8	2.35	7.94e-05
MAPK cascade (GO:0000165)	409	65	27.68	2.35	4.24e-05
organic cyclic compound metabolic process (GO:1901360)	3190	505	215.92	2.34	1.34e-69
protein-containing complex subunit organization (GO:0043933)	1581	250	107.01	2.34	7.92e-29
aromatic compound biosynthetic process (GO:0019438)	1086	171	73.51	2.33	4.7e-18
regulation of cell cycle (GO:0051726)	1196	188	80.95	2.32	3.2e-20
DNA repair (GO:0006281)	530	83	35.87	2.31	5.65e-07
organic cyclic compound biosynthetic process (GO:1901362)	1222	191	82.71	2.31	2.53e-20
cellular response to chemical stress (GO:0062197)	288	45	19.49	2.31	0.0177
regulation of small molecule metabolic process (GO:0062012)	437	68	29.58	2.3	4.2e-05
positive regulation of protein transport (GO:0051222)	329	51	22.27	2.29	0.00333
cellular macromolecule biosynthetic process (GO:0034645)	1655	256	112.02	2.29	2.6e-28
chromosome organization (GO:0051276)	1061	164	71.82	2.28	1.95e-16
neutrophil degranulation (GO:0043312)	482	74	32.62	2.27	1.43e-05
small molecule metabolic process (GO:0044281)	1623	249	109.85	2.27	8.85e-27
neutrophil activation involved in immune response (GO:0002283)	486	74	32.9	2.25	1.71e-05
protein polyubiquitination (GO:0000209)	322	49	21.79	2.25	0.0123
regulation of protein-containing complex assembly (GO:0043254)	454	69	30.73	2.25	8.07e-05
macromolecule biosynthetic process (GO:0009059)	1696	257	114.8	2.24	3.9e-27
organonitrogen compound biosynthetic process (GO:1901566)	1380	208	93.41	2.23	9.45e-21
regulation of cellular protein localization (GO:1903827)	564	85	38.18	2.23	2.07e-06
regulation of innate immune response (GO:0045088)	312	47	21.12	2.23	0.0254
negative regulation of organelle organization (GO:0010639)	332	50	22.47	2.23	0.0105
DNA conformation change (GO:0071103)	313	47	21.19	2.22	0.0263
neutrophil mediated immunity (GO:0002446)	493	74	33.37	2.22	3.73e-05
ubiquitin-dependent protein catabolic process (GO:0006511)	533	80	36.08	2.22	6.34e-06
regulation of apoptotic signaling pathway (GO:2001233)	347	52	23.49	2.21	0.00656
neutrophil activation (GO:0042119)	495	74	33.5	2.21	3.98e-05
cellular protein catabolic process (GO:0044257)	629	94	42.57	2.21	2.68e-07
intracellular transport (GO:0046907)	1499	224	101.46	2.21	3.58e-22
negative regulation of protein modification process (GO:0031400)	549	82	37.16	2.21	6.12e-06
methylation (GO:0032259)	308	46	20.85	2.21	0.0378
protein catabolic process (GO:0030163)	683	102	46.23	2.21	4.01e-08
Golgi vesicle transport (GO:0048193)	396	59	26.8	2.2	0.00144
modification-dependent macromolecule catabolic process (GO:0043632)	551	82	37.3	2.2	6.54e-06
microtubule cytoskeleton organization (GO:0000226)	566	84	38.31	2.19	3.93e-06
granulocyte activation (GO:0036230)	499	74	33.78	2.19	4.71e-05
modification-dependent protein catabolic process (GO:0019941)	540	80	36.55	2.19	1.3e-05
cellular catabolic process (GO:0044248)	1797	266	121.63	2.19	7.68e-27
organelle localization (GO:0051640)	616	91	41.69	2.18	8.83e-07
proteolysis involved in cellular protein catabolic process (GO:0051603)	596	88	40.34	2.18	2.12e-06
organic substance catabolic process (GO:1901575)	1761	260	119.2	2.18	6.7e-26
regulation of organelle organization (GO:0033043)	1188	175	80.41	2.18	7.01e-16
regulation of supramolecular fiber organization (GO:1902903)	375	55	25.38	2.17	0.00589
leukocyte degranulation (GO:0043299)	506	74	34.25	2.16	9.75e-05
regulation of cytoskeleton organization (GO:0051493)	519	75	35.13	2.13	9.46e-05
organic substance biosynthetic process (GO:1901576)	2804	403	189.79	2.12	3.06e-42
myeloid leukocyte mediated immunity (GO:0002444)	515	74	34.86	2.12	0.000143
regulation of protein catabolic process (GO:0042176)	397	57	26.87	2.12	0.00702
biosynthetic process (GO:0009058)	2861	407	193.65	2.1	9.41e-42
monocarboxylic acid metabolic process (GO:0032787)	514	73	34.79	2.1	0.000342
regulation of cellular response to stress (GO:0080135)	685	97	46.37	2.09	1.65e-06
myeloid cell activation involved in immune response (GO:0002275)	524	74	35.47	2.09	0.000292
cellular response to DNA damage stimulus (GO:0006974)	787	111	53.27	2.08	8.64e-08
cellular biosynthetic process (GO:0044249)	2709	381	183.36	2.08	2.78e-37
catabolic process (GO:0009056)	2084	290	141.06	2.06	1.15e-25
cellular response to stress (GO:0033554)	1755	244	118.79	2.05	1.28e-20
organonitrogen compound catabolic process (GO:1901565)	1080	150	73.1	2.05	4.46e-11
positive regulation of cellular catabolic process (GO:0031331)	390	54	26.4	2.05	0.0394
microtubule-based process (GO:0007017)	803	111	54.35	2.04	3.3e-07
positive regulation of cell cycle (GO:0045787)	391	54	26.47	2.04	0.041
protein transport (GO:0015031)	1463	201	99.03	2.03	1.47e-15
peptidyl-amino acid modification (GO:0018193)	875	120	59.23	2.03	7.93e-08
negative regulation of gene expression (GO:0010629)	964	132	65.25	2.02	7.08e-09
cellular macromolecule localization (GO:0070727)	1645	225	111.34	2.02	9.08e-18
establishment of protein localization (GO:0045184)	1558	213	105.46	2.02	1.32e-16
negative regulation of phosphorylation (GO:0042326)	395	54	26.74	2.02	0.049
cellular protein localization (GO:0034613)	1639	224	110.94	2.02	1.27e-17
regulation of cellular localization (GO:0060341)	836	114	56.59	2.01	3.14e-07
RNA biosynthetic process (GO:0032774)	566	77	38.31	2.01	0.000593
cellular component biogenesis (GO:0044085)	2701	367	182.82	2.01	1.2e-32
establishment of localization in cell (GO:0051649)	2365	321	160.08	2.01	2.2e-27
regulation of response to biotic stimulus (GO:0002831)	421	57	28.5	2	0.0366
peptide transport (GO:0015833)	1492	202	100.99	2	4.91e-15
regulation of establishment of protein localization (GO:0070201)	592	79	40.07	1.97	0.00104
amide transport (GO:0042886)	1526	203	103.29	1.97	1.85e-14
carbohydrate metabolic process (GO:0005975)	474	63	32.08	1.96	0.0212
myeloid leukocyte activation (GO:0002274)	587	78	39.73	1.96	0.00144
negative regulation of phosphate metabolic process (GO:0045936)	513	68	34.72	1.96	0.00904
negative regulation of phosphorus metabolic process (GO:0010563)	514	68	34.79	1.95	0.00937
positive regulation of cellular component organization (GO:0051130)	1135	150	76.82	1.95	1.76e-09
negative regulation of cellular protein metabolic process (GO:0032269)	984	130	66.6	1.95	7.69e-08
leukocyte activation involved in immune response (GO:0002366)	630	83	42.64	1.95	0.000687
actin cytoskeleton organization (GO:0030036)	524	69	35.47	1.95	0.0113
organophosphate metabolic process (GO:0019637)	898	118	60.78	1.94	1.32e-06
cell activation involved in immune response (GO:0002263)	634	83	42.91	1.93	0.00113
cellular component assembly (GO:0022607)	2438	319	165.02	1.93	1.59e-24
chromatin organization (GO:0006325)	697	91	47.18	1.93	0.000227
protein modification by small protein conjugation (GO:0032446)	821	107	55.57	1.93	1.28e-05
transcription, DNA-templated (GO:0006351)	553	72	37.43	1.92	0.00908
nucleic acid-templated transcription (GO:0097659)	554	72	37.5	1.92	0.00929
regulated exocytosis (GO:0045055)	693	90	46.91	1.92	0.000327
response to abiotic stimulus (GO:0009628)	1162	150	78.65	1.91	8.1e-09
positive regulation of cellular component biogenesis (GO:0044089)	527	68	35.67	1.91	0.0198
organophosphate biosynthetic process (GO:0090407)	528	68	35.74	1.9	0.029
negative regulation of protein metabolic process (GO:0051248)	1056	136	71.48	1.9	1.43e-07
phosphorylation (GO:0016310)	1022	131	69.18	1.89	4.1e-07
cytoskeleton organization (GO:0007010)	1204	153	81.49	1.88	1.75e-08
regulation of protein transport (GO:0051223)	567	72	38.38	1.88	0.0187
cellular macromolecule metabolic process (GO:0044260)	4963	624	335.93	1.86	3.27e-55
nitrogen compound metabolic process (GO:0006807)	6897	863	466.83	1.85	5.21e-93
cellular localization (GO:0051641)	3003	375	203.26	1.84	1.72e-26
exocytosis (GO:0006887)	785	98	53.13	1.84	0.000557
negative regulation of programmed cell death (GO:0043069)	907	113	61.39	1.84	4.57e-05
cellular protein metabolic process (GO:0044267)	3643	453	246.58	1.84	9.48e-34
phosphate-containing compound metabolic process (GO:0006796)	1906	237	129.01	1.84	3.47e-14
negative regulation of cell death (GO:0060548)	998	124	67.55	1.84	9.62e-06
phosphorus metabolic process (GO:0006793)	1933	240	130.84	1.83	2.45e-14
protein modification by small protein conjugation or removal (GO:0070647)	1031	128	69.78	1.83	5.29e-06
negative regulation of cellular component organization (GO:0051129)	718	89	48.6	1.83	0.00269
protein localization (GO:0008104)	2158	267	146.07	1.83	2.07e-16
cellular metabolic process (GO:0044237)	7570	923	512.39	1.8	1.02e-98
negative regulation of apoptotic process (GO:0043066)	888	108	60.11	1.8	0.000334
protein phosphorylation (GO:0006468)	684	83	46.3	1.79	0.015
regulation of transferase activity (GO:0051338)	1025	123	69.38	1.77	7.07e-05
primary metabolic process (GO:0044238)	7363	881	498.37	1.77	1.12e-85
organonitrogen compound metabolic process (GO:1901564)	5251	628	355.42	1.77	4.13e-48
macromolecule metabolic process (GO:0043170)	6193	738	419.18	1.76	1.13e-61
regulation of protein localization (GO:0032880)	899	106	60.85	1.74	0.00176
organic substance metabolic process (GO:0071704)	7878	927	533.23	1.74	2.68e-90
protein ubiquitination (GO:0016567)	741	87	50.16	1.73	0.0349
cellular response to cytokine stimulus (GO:0071345)	1007	118	68.16	1.73	0.000477
nitrogen compound transport (GO:0071705)	1801	211	121.9	1.73	8.34e-10
response to hormone (GO:0009725)	807	94	54.62	1.72	0.0157
biological process involved in interspecies interaction between organisms (GO:0044419)	2118	246	143.36	1.72	9.96e-12
protein metabolic process (GO:0019538)	4218	489	285.5	1.71	5.22e-30
response to cytokine (GO:0034097)	1097	127	74.25	1.71	0.000282
regulation of cellular component organization (GO:0051128)	2360	273	159.74	1.71	3.17e-13
negative regulation of catalytic activity (GO:0043086)	814	94	55.1	1.71	0.024
regulation of cellular protein metabolic process (GO:0032268)	2437	281	164.95	1.7	1.38e-13
metabolic process (GO:0008152)	8333	957	564.03	1.7	8.93e-90
organelle organization (GO:0006996)	3574	410	241.91	1.69	1.9e-22
regulation of protein metabolic process (GO:0051246)	2595	295	175.65	1.68	8.12e-14
carbohydrate derivative metabolic process (GO:1901135)	1006	114	68.09	1.67	0.00375
apoptotic process (GO:0006915)	912	103	61.73	1.67	0.0164
response to organic cyclic compound (GO:0014070)	886	100	59.97	1.67	0.0305
macromolecule modification (GO:0043412)	3240	363	219.3	1.66	2.67e-17
membrane organization (GO:0061024)	956	107	64.71	1.65	0.0191
regulation of cellular component biogenesis (GO:0044087)	967	108	65.45	1.65	0.016
regulation of programmed cell death (GO:0043067)	1517	169	102.68	1.65	1.56e-05
negative regulation of macromolecule metabolic process (GO:0010605)	2861	317	193.65	1.64	9.9e-14
macromolecule localization (GO:0033036)	2550	282	172.6	1.63	1.71e-11
regulation of apoptotic process (GO:0042981)	1479	163	100.11	1.63	5.26e-05
response to endogenous stimulus (GO:0009719)	1416	156	95.84	1.63	0.000127
response to nitrogen compound (GO:1901698)	1085	119	73.44	1.62	0.012
response to organonitrogen compound (GO:0010243)	997	109	67.48	1.62	0.0406
negative regulation of nitrogen compound metabolic process (GO:0051172)	2390	261	161.77	1.61	9.05e-10
positive regulation of gene expression (GO:0010628)	1072	117	72.56	1.61	0.0148
cellular response to endogenous stimulus (GO:0071495)	1146	125	77.57	1.61	0.00679
regulation of cell death (GO:0010941)	1652	180	111.82	1.61	1.84e-05
response to organic substance (GO:0010033)	2995	326	202.72	1.61	3.78e-13
proteolysis (GO:0006508)	1289	140	87.25	1.6	0.00185
positive regulation of cellular protein metabolic process (GO:0032270)	1456	158	98.55	1.6	0.000259
regulation of protein modification process (GO:0031399)	1633	176	110.53	1.59	5.33e-05
cellular protein modification process (GO:0006464)	3019	325	204.35	1.59	1.76e-12
protein modification process (GO:0036211)	3019	325	204.35	1.59	1.76e-12
positive regulation of nucleobase-containing compound metabolic process (GO:0045935)	1891	203	127.99	1.59	4.71e-06
response to oxygen-containing compound (GO:1901700)	1584	170	107.22	1.59	0.000146
positive regulation of protein metabolic process (GO:0051247)	1538	165	104.1	1.58	0.000236
cellular component organization or biogenesis (GO:0071840)	5999	639	406.05	1.57	5.54e-33
negative regulation of metabolic process (GO:0009892)	3104	330	210.1	1.57	5.16e-12
vesicle-mediated transport (GO:0016192)	1958	208	132.53	1.57	6.39e-06
regulation of phosphate metabolic process (GO:0019220)	1611	171	109.04	1.57	0.000253
regulation of phosphorus metabolic process (GO:0051174)	1611	171	109.04	1.57	0.000253
cellular response to organic substance (GO:0071310)	2331	247	157.78	1.57	1.01e-07
regulation of phosphorylation (GO:0042325)	1400	148	94.76	1.56	0.00384
negative regulation of cellular metabolic process (GO:0031324)	2580	271	174.63	1.55	1.73e-08
negative regulation of molecular function (GO:0044092)	1171	123	79.26	1.55	0.049
positive regulation of macromolecule biosynthetic process (GO:0010557)	1853	194	125.42	1.55	6.42e-05
intracellular signal transduction (GO:0035556)	1575	164	106.61	1.54	0.00177
cellular component organization (GO:0016043)	5775	599	390.89	1.53	1.64e-26
negative regulation of nucleobase-containing compound metabolic process (GO:0045934)	1514	157	102.48	1.53	0.00428
cellular response to chemical stimulus (GO:0070887)	2898	299	196.15	1.52	6.19e-09
positive regulation of nitrogen compound metabolic process (GO:0051173)	3058	313	206.98	1.51	3.56e-09
negative regulation of macromolecule biosynthetic process (GO:0010558)	1498	152	101.39	1.5	0.0241
negative regulation of biosynthetic process (GO:0009890)	1588	161	107.49	1.5	0.00983
positive regulation of biosynthetic process (GO:0009891)	1990	201	134.7	1.49	0.000512
organic substance transport (GO:0071702)	2170	219	146.88	1.49	9.95e-05
negative regulation of cellular macromolecule biosynthetic process (GO:2000113)	1487	150	100.65	1.49	0.0371
positive regulation of cellular biosynthetic process (GO:0031328)	1956	197	132.39	1.49	0.000883
response to stress (GO:0006950)	3634	366	245.97	1.49	1.1e-10
negative regulation of cellular biosynthetic process (GO:0031327)	1556	156	105.32	1.48	0.028
positive regulation of cellular metabolic process (GO:0031325)	3238	324	219.17	1.48	1.59e-08
regulation of catalytic activity (GO:0050790)	2516	250	170.3	1.47	2.46e-05
regulation of nucleobase-containing compound metabolic process (GO:0019219)	4007	395	271.22	1.46	1.45e-10
positive regulation of macromolecule metabolic process (GO:0010604)	3431	338	232.23	1.46	2.89e-08
positive regulation of molecular function (GO:0044093)	1766	173	119.53	1.45	0.0296
anion transport (GO:0006820)	2287	224	154.8	1.45	0.000705
regulation of nitrogen compound metabolic process (GO:0051171)	5688	557	385	1.45	9.77e-18
regulation of macromolecule metabolic process (GO:0060255)	6301	613	426.49	1.44	3.47e-20
regulation of molecular function (GO:0065009)	3178	308	215.11	1.43	2.47e-06
regulation of primary metabolic process (GO:0080090)	5892	571	398.81	1.43	1.89e-17
positive regulation of metabolic process (GO:0009893)	3719	360	251.73	1.43	3.7e-08
regulation of cellular metabolic process (GO:0031323)	6106	588	413.29	1.42	8.54e-18
regulation of gene expression (GO:0010468)	4872	468	329.77	1.42	6.27e-12
regulation of macromolecule biosynthetic process (GO:0010556)	3944	376	266.95	1.41	6.61e-08
positive regulation of cellular process (GO:0048522)	5656	539	382.83	1.41	2.01e-14
establishment of localization (GO:0051234)	4653	442	314.94	1.4	4.22e-10
regulation of metabolic process (GO:0019222)	6847	650	463.45	1.4	1.66e-19
regulation of cellular macromolecule biosynthetic process (GO:2000112)	3913	371	264.86	1.4	1.93e-07
regulation of biosynthetic process (GO:0009889)	4189	397	283.54	1.4	2.77e-08
transport (GO:0006810)	4501	422	304.66	1.39	1.49e-08
regulation of cellular biosynthetic process (GO:0031326)	4105	383	277.85	1.38	5.48e-07
negative regulation of cellular process (GO:0048523)	4909	458	332.27	1.38	1.92e-09
negative regulation of biological process (GO:0048519)	5541	516	375.05	1.38	1.57e-11
regulation of RNA metabolic process (GO:0051252)	3738	345	253.01	1.36	2.84e-05
regulation of biological quality (GO:0065008)	4007	367	271.22	1.35	1.63e-05
positive regulation of biological process (GO:0048518)	6244	571	422.63	1.35	4.53e-12
response to chemical (GO:0042221)	4369	391	295.72	1.32	5.12e-05
localization (GO:0051179)	5807	515	393.05	1.31	8.99e-08
cellular process (GO:0009987)	15487	1280	1048.26	1.22	4.52e-51
response to stimulus (GO:0050896)	8496	670	575.06	1.17	0.00685
regulation of biological process (GO:0050789)	11856	905	802.49	1.13	0.000542
biological regulation (GO:0065007)	12571	958	850.88	1.13	7.82e-05
regulation of cellular process (GO:0050794)	11302	856	764.99	1.12	0.0172
biological_process (GO:0008150)	17850	1350	1208.2	1.12	2.28e-33
system process (GO:0003008)	2040	72	138.08	0.52	4.15e-06
ion transmembrane transport (GO:0034220)	1051	26	71.14	0.37	1.55e-05
nervous system process (GO:0050877)	1380	34	93.41	0.36	2.19e-08
detection of stimulus (GO:0051606)	718	17	48.6	0.35	0.00388
inorganic ion transmembrane transport (GO:0098660)	664	13	44.94	0.29	0.000502
inorganic cation transmembrane transport (GO:0098662)	572	11	38.72	0.28	0.00383
cation transmembrane transport (GO:0098655)	637	11	43.12	0.26	0.000152
sensory perception (GO:0007600)	973	16	65.86	0.24	5.66e-09
Unclassified (UNCLASSIFIED)	2745	44	185.8	0.24	0
G protein-coupled receptor signaling pathway (GO:0007186)	1329	17	89.96	0.19	7.34e-17
organic anion transport (GO:0015711)	340	2	23.01	0.09	0.000681
detection of stimulus involved in sensory perception (GO:0050906)	554	3	37.5	0.08	1.47e-08
carboxylic acid transport (GO:0046942)	249	1	16.85	0.06	0.0233
cell-cell adhesion via plasma-membrane adhesion molecules (GO:0098742)	259	1	17.53	0.06	0.0105
sensory perception of chemical stimulus (GO:0007606)	542	1	36.69	0.03	1.5e-10

## Sheet: Table S3
Analysis Type:	PANTHER Overrepresentation Test (Released 20210224)
Annotation Version and Release Date:	GO Ontology database DOI: 10.5281/zenodo.4495804 Released 2021-02-01
Reference List:	Homo sapiens (all genes in database)
Test Type:	FISHER
Correction:	BONFERRONI
Bonferroni count:	9036	Protein Number
GO biological process complete	Homo sapiens - REFLIST (20595)	Observed	Expected	Fold Enrichment	P-value
tRNA aminoacylation for mitochondrial protein translation (GO:0070127)	8	7	0.44	15.84	0.0425
branched-chain amino acid catabolic process (GO:0009083)	21	15	1.16	12.93	9.92e-07
branched-chain amino acid metabolic process (GO:0009081)	24	16	1.33	12.07	4.97e-07
tricarboxylic acid cycle (GO:0006099)	34	22	1.88	11.71	1.89e-10
mitochondrial translation (GO:0032543)	111	64	6.13	10.43	3.27e-33
mitochondrial gene expression (GO:0140053)	140	78	7.74	10.08	2.51e-40
mitochondrial RNA metabolic process (GO:0000959)	40	22	2.21	9.95	2.24e-09
mitochondrial translational elongation (GO:0070125)	88	47	4.86	9.67	1.48e-22
mitochondrial fusion (GO:0008053)	17	9	0.94	9.58	0.036
mitochondrial translational termination (GO:0070126)	89	47	4.92	9.56	2.15e-22
cristae formation (GO:0042407)	31	16	1.71	9.34	8.4e-06
translational termination (GO:0006415)	97	49	5.36	9.14	8.52e-23
regulation of mitochondrial translation (GO:0070129)	26	13	1.44	9.05	0.000426
fatty acid beta-oxidation (GO:0006635)	59	29	3.26	8.9	3.48e-12
viral transcription (GO:0019083)	116	56	6.41	8.74	1.16e-25
mitochondrial calcium ion transmembrane transport (GO:0006851)	25	12	1.38	8.69	0.00198
SRP-dependent cotranslational protein targeting to membrane (GO:0006614)	96	45	5.3	8.48	1.1e-19
inner mitochondrial membrane organization (GO:0007007)	52	24	2.87	8.35	3.54e-09
NADH metabolic process (GO:0006734)	40	18	2.21	8.14	4.24e-06
cotranslational protein targeting to membrane (GO:0006613)	101	45	5.58	8.06	5.59e-19
regulation of mitochondrial gene expression (GO:0062125)	30	13	1.66	7.84	0.00158
protein targeting to ER (GO:0045047)	111	48	6.13	7.83	5.59e-20
mitochondrial transmembrane transport (GO:1990542)	105	45	5.8	7.76	1.93e-18
tRNA aminoacylation (GO:0043039)	49	21	2.71	7.76	3.13e-07
establishment of protein localization to endoplasmic reticulum (GO:0072599)	115	49	6.35	7.71	3.15e-20
translational elongation (GO:0006414)	125	53	6.91	7.67	5.1e-22
fatty acid catabolic process (GO:0009062)	90	38	4.97	7.64	5.45e-15
amino acid activation (GO:0043038)	50	21	2.76	7.6	4.22e-07
tRNA aminoacylation for protein translation (GO:0006418)	46	19	2.54	7.48	4.42e-06
tRNA-containing ribonucleoprotein complex export from nucleus (GO:0071431)	34	14	1.88	7.45	0.000879
tRNA export from nucleus (GO:0006409)	34	14	1.88	7.45	0.000879
protein targeting to mitochondrion (GO:0006626)	56	23	3.09	7.43	7.29e-08
NADH dehydrogenase complex assembly (GO:0010257)	66	27	3.65	7.4	1.21e-09
mitochondrial respiratory chain complex I assembly (GO:0032981)	66	27	3.65	7.4	1.21e-09
NADH regeneration (GO:0006735)	27	11	1.49	7.37	0.0227
glucose catabolic process to pyruvate (GO:0061718)	27	11	1.49	7.37	0.0227
canonical glycolysis (GO:0061621)	27	11	1.49	7.37	0.0227
pyruvate metabolic process (GO:0006090)	69	28	3.81	7.34	5.01e-10
glycolytic process through glucose-6-phosphate (GO:0061620)	28	11	1.55	7.11	0.0302
glycolytic process through fructose-6-phosphate (GO:0061615)	28	11	1.55	7.11	0.0302
aerobic respiration (GO:0009060)	77	30	4.25	7.05	1.51e-10
mitochondrial electron transport, NADH to ubiquinone (GO:0006120)	49	19	2.71	7.02	1.03e-05
gluconeogenesis (GO:0006094)	44	17	2.43	6.99	8.08e-05
cellular protein complex disassembly (GO:0043624)	138	53	7.63	6.95	2.14e-20
hexose biosynthetic process (GO:0019319)	47	18	2.6	6.93	3.31e-05
fatty acid oxidation (GO:0019395)	84	32	4.64	6.89	3.35e-11
tRNA transport (GO:0051031)	37	14	2.04	6.85	0.00203
viral gene expression (GO:0019080)	172	65	9.5	6.84	2.56e-25
translational initiation (GO:0006413)	143	54	7.9	6.83	1.5e-20
purine ribonucleoside triphosphate metabolic process (GO:0009205)	61	23	3.37	6.82	2.94e-07
nucleotide transport (GO:0006862)	32	12	1.77	6.79	0.0161
nuclear-transcribed mRNA catabolic process, nonsense-mediated decay (GO:0000184)	120	45	6.63	6.79	1.39e-16
interleukin-12-mediated signaling pathway (GO:0035722)	46	17	2.54	6.69	0.000138
cellular respiration (GO:0045333)	157	58	8.68	6.69	6.99e-22
ncRNA export from nucleus (GO:0097064)	38	14	2.1	6.67	0.00265
translation (GO:0006412)	384	141	21.22	6.65	9.2e-58
lipid oxidation (GO:0034440)	88	32	4.86	6.58	9.64e-11
purine ribonucleoside triphosphate biosynthetic process (GO:0009206)	47	17	2.6	6.55	0.000179
ATP biosynthetic process (GO:0006754)	36	13	1.99	6.54	0.00845
protein localization to endoplasmic reticulum (GO:0070972)	142	51	7.85	6.5	1.81e-18
monosaccharide biosynthetic process (GO:0046364)	53	19	2.93	6.49	2.98e-05
purine nucleoside triphosphate metabolic process (GO:0009144)	67	24	3.7	6.48	2.63e-07
cellular response to interleukin-12 (GO:0071349)	48	17	2.65	6.41	0.00023
purine nucleoside triphosphate biosynthetic process (GO:0009145)	48	17	2.65	6.41	0.00023
protein localization to mitochondrion (GO:0070585)	82	29	4.53	6.4	3.02e-09
ribonucleoside triphosphate metabolic process (GO:0009199)	68	24	3.76	6.39	3.39e-07
guanosine-containing compound metabolic process (GO:1901068)	40	14	2.21	6.33	0.0044
peptide biosynthetic process (GO:0043043)	409	142	22.6	6.28	1.02e-55
response to interleukin-12 (GO:0070671)	49	17	2.71	6.28	0.000295
glycolytic process (GO:0006096)	41	14	2.27	6.18	0.00563
ribonucleoside triphosphate biosynthetic process (GO:0009201)	53	18	2.93	6.15	0.000153
monocarboxylic acid catabolic process (GO:0072329)	115	39	6.35	6.14	8.12e-13
mitochondrial respiratory chain complex assembly (GO:0033108)	101	34	5.58	6.09	9.12e-11
mitochondrial transport (GO:0006839)	229	77	12.65	6.09	9.42e-28
acyl-CoA biosynthetic process (GO:0071616)	45	15	2.49	6.03	0.0029
intracellular transport of virus (GO:0075733)	54	18	2.98	6.03	0.000194
thioester biosynthetic process (GO:0035384)	45	15	2.49	6.03	0.0029
establishment of protein localization to mitochondrion (GO:0072655)	75	25	4.14	6.03	3.65e-07
ATP generation from ADP (GO:0006757)	42	14	2.32	6.03	0.00714
nucleoside diphosphate phosphorylation (GO:0006165)	60	20	3.32	6.03	3.23e-05
ribosome assembly (GO:0042255)	64	21	3.54	5.94	1.66e-05
nucleotide phosphorylation (GO:0046939)	61	20	3.37	5.93	4.08e-05
cellular modified amino acid biosynthetic process (GO:0042398)	43	14	2.38	5.89	0.00901
mitochondrial membrane organization (GO:0007006)	140	45	7.74	5.82	1.9e-14
dicarboxylic acid metabolic process (GO:0043648)	94	30	5.19	5.78	1.04e-08
NAD metabolic process (GO:0019674)	47	15	2.6	5.78	0.00459
multi-organism localization (GO:1902579)	63	20	3.48	5.75	6.43e-05
multi-organism transport (GO:0044766)	63	20	3.48	5.75	6.43e-05
amide biosynthetic process (GO:0043604)	528	166	29.18	5.69	6.54e-61
transport of virus (GO:0046794)	61	19	3.37	5.64	0.000197
cytoplasmic translation (GO:0002181)	75	23	4.14	5.55	8.47e-06
ADP metabolic process (GO:0046031)	49	15	2.71	5.54	0.00713
respiratory electron transport chain (GO:0022904)	108	33	5.97	5.53	2.15e-09
protein targeting to membrane (GO:0006612)	183	55	10.11	5.44	4.09e-17
nucleoside triphosphate metabolic process (GO:0009141)	91	27	5.03	5.37	5.58e-07
energy derivation by oxidation of organic compounds (GO:0015980)	227	67	12.54	5.34	4.42e-21
nuclear membrane organization (GO:0071763)	58	17	3.2	5.3	0.00223
nucleoside triphosphate biosynthetic process (GO:0009142)	65	19	3.59	5.29	0.000459
oxidative phosphorylation (GO:0006119)	120	35	6.63	5.28	1.27e-09
organic acid catabolic process (GO:0016054)	240	69	13.26	5.2	3.05e-21
peptide metabolic process (GO:0006518)	537	154	29.67	5.19	1.07e-51
carboxylic acid catabolic process (GO:0046395)	224	63	12.38	5.09	9.97e-19
mitochondrial ATP synthesis coupled electron transport (GO:0042775)	89	25	4.92	5.08	7.39e-06
regulation of cellular response to heat (GO:1900034)	79	22	4.37	5.04	8.65e-05
acyl-CoA metabolic process (GO:0006637)	97	27	5.36	5.04	1.86e-06
thioester metabolic process (GO:0035383)	97	27	5.36	5.04	1.86e-06
ATP synthesis coupled electron transport (GO:0042773)	90	25	4.97	5.03	8.98e-06
ATP metabolic process (GO:0046034)	206	57	11.38	5.01	2.12e-16
mitotic nuclear envelope reassembly (GO:0007084)	51	14	2.82	4.97	0.0483
mitotic nuclear membrane organization (GO:0101024)	51	14	2.82	4.97	0.0483
purine ribonucleoside diphosphate metabolic process (GO:0009179)	62	17	3.43	4.96	0.00492
purine nucleoside diphosphate metabolic process (GO:0009135)	62	17	3.43	4.96	0.00492
protein-containing complex disassembly (GO:0032984)	225	61	12.43	4.91	2.29e-17
protein targeting (GO:0006605)	369	100	20.39	4.9	2.24e-30
purine nucleoside bisphosphate biosynthetic process (GO:0034033)	60	16	3.32	4.83	0.0144
ribonucleoside bisphosphate biosynthetic process (GO:0034030)	60	16	3.32	4.83	0.0144
nucleoside bisphosphate biosynthetic process (GO:0033866)	60	16	3.32	4.83	0.0144
mitochondrion organization (GO:0007005)	457	121	25.25	4.79	1.13e-36
protein targeting to peroxisome (GO:0006625)	80	21	4.42	4.75	0.000443
establishment of protein localization to peroxisome (GO:0072663)	80	21	4.42	4.75	0.000443
protein localization to peroxisome (GO:0072662)	80	21	4.42	4.75	0.000443
nucleoside diphosphate metabolic process (GO:0009132)	84	22	4.64	4.74	0.000221
ribonucleoside diphosphate metabolic process (GO:0009185)	65	17	3.59	4.73	0.00861
generation of precursor metabolites and energy (GO:0006091)	402	105	22.21	4.73	6.83e-31
peroxisomal transport (GO:0043574)	81	21	4.48	4.69	0.00053
establishment of protein localization to organelle (GO:0072594)	449	116	24.81	4.68	3.96e-34
nuclear-transcribed mRNA catabolic process (GO:0000956)	196	50	10.83	4.62	7.82e-13
homotypic cell-cell adhesion (GO:0034109)	59	15	3.26	4.6	0.0499
purine ribonucleotide biosynthetic process (GO:0009152)	150	38	8.29	4.58	4.73e-09
electron transport chain (GO:0022900)	170	43	9.39	4.58	1.46e-10
cellular amide metabolic process (GO:0043603)	808	204	44.65	4.57	1.72e-62
glucose metabolic process (GO:0006006)	115	29	6.35	4.56	2.91e-06
peroxisome organization (GO:0007031)	88	22	4.86	4.52	0.000448
purine nucleotide biosynthetic process (GO:0006164)	161	40	8.9	4.5	1.98e-09
establishment of protein localization to membrane (GO:0090150)	307	76	16.96	4.48	2.98e-20
ribonucleotide biosynthetic process (GO:0009260)	164	40	9.06	4.41	3.28e-09
ribose phosphate biosynthetic process (GO:0046390)	171	41	9.45	4.34	2.69e-09
purine-containing compound biosynthetic process (GO:0072522)	172	41	9.5	4.31	3.16e-09
mRNA catabolic process (GO:0006402)	216	51	11.94	4.27	5.74e-12
cellular amino acid catabolic process (GO:0009063)	103	24	5.69	4.22	0.000354
ephrin receptor signaling pathway (GO:0048013)	86	20	4.75	4.21	0.00485
protein import (GO:0017038)	156	36	8.62	4.18	1.92e-07
cellular amino acid metabolic process (GO:0006520)	279	64	15.42	4.15	3.71e-15
purine ribonucleotide metabolic process (GO:0009150)	314	71	17.35	4.09	8.07e-17
cellular lipid catabolic process (GO:0044242)	200	45	11.05	4.07	1.3e-09
small molecule catabolic process (GO:0044282)	409	92	22.6	4.07	1.55e-22
purine nucleotide metabolic process (GO:0006163)	334	75	18.46	4.06	8.93e-18
ribonucleotide metabolic process (GO:0009259)	332	73	18.35	3.98	8.95e-17
RNA catabolic process (GO:0006401)	246	54	13.59	3.97	1.14e-11
protein folding (GO:0006457)	228	50	12.6	3.97	1.35e-10
purine nucleoside bisphosphate metabolic process (GO:0034032)	133	29	7.35	3.95	5.12e-05
ribonucleoside bisphosphate metabolic process (GO:0033875)	133	29	7.35	3.95	5.12e-05
nucleoside bisphosphate metabolic process (GO:0033865)	133	29	7.35	3.95	5.12e-05
purine-containing compound metabolic process (GO:0072521)	355	77	19.62	3.93	1.52e-17
nuclear envelope organization (GO:0006998)	83	18	4.59	3.92	0.0415
water-soluble vitamin metabolic process (GO:0006767)	83	18	4.59	3.92	0.0415
ribose phosphate metabolic process (GO:0019693)	342	74	18.9	3.92	1.07e-16
antigen processing and presentation of exogenous peptide antigen via MHC class II (GO:0019886)	99	21	5.47	3.84	0.00933
antigen processing and presentation of peptide antigen via MHC class II (GO:0002495)	101	21	5.58	3.76	0.0123
regulation of ATP metabolic process (GO:1903578)	116	24	6.41	3.74	0.0024
carboxylic acid metabolic process (GO:0019752)	828	171	45.75	3.74	5.71e-41
antigen processing and presentation of peptide or polysaccharide antigen via MHC class II (GO:0002504)	102	21	5.64	3.73	0.0142
positive regulation of translation (GO:0045727)	136	28	7.51	3.73	0.000272
nucleotide biosynthetic process (GO:0009165)	229	47	12.65	3.71	6.66e-09
hexose metabolic process (GO:0019318)	156	32	8.62	3.71	3.09e-05
nucleoside phosphate biosynthetic process (GO:1901293)	232	47	12.82	3.67	9.97e-09
oxoacid metabolic process (GO:0043436)	861	174	47.58	3.66	1.13e-40
protein localization to membrane (GO:0072657)	537	108	29.67	3.64	1.7e-23
organic acid metabolic process (GO:0006082)	894	178	49.4	3.6	5.83e-41
nucleotide metabolic process (GO:0009117)	431	85	23.82	3.57	2.45e-17
monocarboxylic acid metabolic process (GO:0032787)	514	101	28.4	3.56	4.41e-21
organelle fusion (GO:0048284)	107	21	5.91	3.55	0.0275
regulation of purine nucleotide metabolic process (GO:1900542)	118	23	6.52	3.53	0.0105
ribosome biogenesis (GO:0042254)	332	64	18.35	3.49	6.13e-12
nucleoside phosphate metabolic process (GO:0006753)	441	85	24.37	3.49	8.81e-17
regulation of generation of precursor metabolites and energy (GO:0043467)	161	31	8.9	3.48	0.000196
regulation of nucleotide metabolic process (GO:0006140)	120	23	6.63	3.47	0.0135
viral life cycle (GO:0019058)	225	43	12.43	3.46	4.71e-07
organonitrogen compound biosynthetic process (GO:1901566)	1380	262	76.25	3.44	3.85e-60
monosaccharide metabolic process (GO:0005996)	180	34	9.95	3.42	6.29e-05
lipid modification (GO:0030258)	234	44	12.93	3.4	4.46e-07
tRNA metabolic process (GO:0006399)	181	34	10	3.4	7.1e-05
protein localization to organelle (GO:0033365)	791	148	43.71	3.39	1.48e-30
ribonucleoprotein complex assembly (GO:0022618)	190	35	10.5	3.33	6.66e-05
intracellular protein transport (GO:0006886)	973	179	53.76	3.33	4.05e-37
viral process (GO:0016032)	849	156	46.91	3.33	1.2e-31
fatty acid metabolic process (GO:0006631)	327	60	18.07	3.32	3.42e-10
ribonucleoprotein complex subunit organization (GO:0071826)	197	36	10.89	3.31	4.9e-05
cellular component disassembly (GO:0022411)	400	73	22.1	3.3	6.96e-13
rRNA processing (GO:0006364)	260	47	14.37	3.27	3.21e-07
response to unfolded protein (GO:0006986)	167	30	9.23	3.25	0.00126
protein localization to plasma membrane (GO:0072659)	195	35	10.77	3.25	0.000119
biological process involved in symbiotic interaction (GO:0044403)	937	167	51.77	3.23	9e-33
nucleobase-containing compound transport (GO:0015931)	253	45	13.98	3.22	1.33e-06
nucleobase-containing small molecule metabolic process (GO:0055086)	516	91	28.51	3.19	6.51e-16
ribonucleoprotein complex biogenesis (GO:0022613)	465	82	25.69	3.19	4.81e-14
response to topologically incorrect protein (GO:0035966)	188	33	10.39	3.18	0.00049
alpha-amino acid metabolic process (GO:1901605)	195	34	10.77	3.16	0.000357
rRNA metabolic process (GO:0016072)	270	47	14.92	3.15	9.86e-07
nucleobase-containing compound catabolic process (GO:0034655)	375	65	20.72	3.14	3.02e-10
cellular modified amino acid metabolic process (GO:0006575)	193	33	10.66	3.09	0.000845
mRNA transport (GO:0051028)	159	27	8.79	3.07	0.0137
antigen processing and presentation of exogenous peptide antigen (GO:0002478)	178	30	9.84	3.05	0.00419
positive regulation of cellular amide metabolic process (GO:0034250)	167	28	9.23	3.03	0.011
cellular nitrogen compound catabolic process (GO:0044270)	424	71	23.43	3.03	8.88e-11
small molecule metabolic process (GO:0044281)	1623	271	89.68	3.02	2.03e-52
neutrophil activation involved in immune response (GO:0002283)	486	81	26.85	3.02	1.37e-12
response to endoplasmic reticulum stress (GO:0034976)	258	43	14.26	3.02	1.97e-05
neutrophil degranulation (GO:0043312)	482	80	26.63	3	2.62e-12
antigen processing and presentation (GO:0019882)	223	37	12.32	3	0.000285
sulfur compound metabolic process (GO:0006790)	369	61	20.39	2.99	1.15e-08
heterocycle catabolic process (GO:0046700)	418	69	23.1	2.99	3.94e-10
small molecule biosynthetic process (GO:0044283)	558	92	30.83	2.98	1.99e-14
Ras protein signal transduction (GO:0007265)	176	29	9.73	2.98	0.00974
protein localization to nucleus (GO:0034504)	164	27	9.06	2.98	0.023
ncRNA metabolic process (GO:0034660)	517	85	28.57	2.98	4.85e-13
granulocyte activation (GO:0036230)	499	82	27.57	2.97	1.81e-12
RNA transport (GO:0050658)	201	33	11.11	2.97	0.00194
nucleic acid transport (GO:0050657)	201	33	11.11	2.97	0.00194
neutrophil activation (GO:0042119)	495	81	27.35	2.96	3.45e-12
establishment of RNA localization (GO:0051236)	203	33	11.22	2.94	0.00237
protein localization to cell periphery (GO:1990778)	234	38	12.93	2.94	0.000308
neutrophil mediated immunity (GO:0002446)	493	80	27.24	2.94	8e-12
RNA localization (GO:0006403)	222	36	12.27	2.93	0.000726
antigen processing and presentation of exogenous antigen (GO:0019884)	186	30	10.28	2.92	0.00947
membrane docking (GO:0022406)	180	29	9.95	2.92	0.0145
intracellular transport (GO:0046907)	1499	241	82.83	2.91	4.72e-43
cellular nitrogen compound biosynthetic process (GO:0044271)	1575	253	87.03	2.91	1.51e-45
antigen processing and presentation of peptide antigen (GO:0048002)	193	31	10.66	2.91	0.00681
leukocyte degranulation (GO:0043299)	506	81	27.96	2.9	1.03e-11
aromatic compound catabolic process (GO:0019439)	440	70	24.31	2.88	1.25e-09
myeloid cell activation involved in immune response (GO:0002275)	524	83	28.95	2.87	7.69e-12
protein stabilization (GO:0050821)	196	31	10.83	2.86	0.00912
organelle localization by membrane tethering (GO:0140056)	171	27	9.45	2.86	0.0459
myeloid leukocyte mediated immunity (GO:0002444)	515	81	28.46	2.85	2.46e-11
lipid catabolic process (GO:0016042)	304	47	16.8	2.8	3.04e-05
organic cyclic compound catabolic process (GO:1901361)	468	72	25.86	2.78	3.9e-09
protein transport (GO:0015031)	1463	222	80.84	2.75	2.4e-35
peptide transport (GO:0015833)	1492	226	82.44	2.74	4.67e-36
organophosphate biosynthetic process (GO:0090407)	528	79	29.18	2.71	6.28e-10
amide transport (GO:0042886)	1526	228	84.32	2.7	9.92e-36
establishment of protein localization (GO:0045184)	1558	232	86.09	2.69	3.93e-36
cellular protein localization (GO:0034613)	1639	243	90.56	2.68	5.21e-38
cellular macromolecule localization (GO:0070727)	1645	243	90.9	2.67	8.49e-38
carboxylic acid biosynthetic process (GO:0046394)	278	41	15.36	2.67	0.00124
regulation of translation (GO:0006417)	368	54	20.33	2.66	1.2e-05
nitrogen compound transport (GO:0071705)	1801	264	99.52	2.65	3.65e-41
membrane organization (GO:0061024)	956	140	52.82	2.65	3.67e-19
ncRNA processing (GO:0034470)	432	63	23.87	2.64	5.84e-07
regulation of protein stability (GO:0031647)	303	44	16.74	2.63	0.000553
organophosphate metabolic process (GO:0019637)	898	130	49.62	2.62	3.28e-17
organic acid biosynthetic process (GO:0016053)	285	41	15.75	2.6	0.00193
myeloid leukocyte activation (GO:0002274)	587	84	32.44	2.59	8.71e-10
nuclear transport (GO:0051169)	262	37	14.48	2.56	0.0109
regulation of cellular amide metabolic process (GO:0034248)	432	61	23.87	2.56	4.17e-06
regulated exocytosis (GO:0045055)	693	97	38.29	2.53	3.24e-11
leukocyte activation involved in immune response (GO:0002366)	630	88	34.81	2.53	7.77e-10
positive regulation of cellular protein localization (GO:1903829)	301	42	16.63	2.53	0.00412
carbohydrate metabolic process (GO:0005975)	474	66	26.19	2.52	1.91e-06
nucleocytoplasmic transport (GO:0006913)	259	36	14.31	2.52	0.0205
cell activation involved in immune response (GO:0002263)	634	88	35.03	2.51	1.03e-09
establishment of localization in cell (GO:0051649)	2365	325	130.68	2.49	2.23e-47
posttranscriptional regulation of gene expression (GO:0010608)	547	75	30.23	2.48	1.28e-07
exocytosis (GO:0006887)	785	107	43.38	2.47	6.79e-12
organic substance biosynthetic process (GO:1901576)	2804	378	154.94	2.44	2.45e-55
biosynthetic process (GO:0009058)	2861	384	158.09	2.43	3.6e-56
cellular biosynthetic process (GO:0044249)	2709	359	149.69	2.4	3.71e-50
protein-containing complex subunit organization (GO:0043933)	1581	209	87.36	2.39	1.61e-25
organic substance transport (GO:0071702)	2170	285	119.91	2.38	7.03e-37
cellular lipid metabolic process (GO:0044255)	975	128	53.87	2.38	1.14e-13
protein localization (GO:0008104)	2158	281	119.24	2.36	1.32e-35
endomembrane system organization (GO:0010256)	488	63	26.96	2.34	4.85e-05
regulation of establishment of protein localization (GO:0070201)	592	76	32.71	2.32	1.5e-06
mRNA metabolic process (GO:0016071)	694	89	38.35	2.32	3.98e-08
anion transport (GO:0006820)	2287	292	126.37	2.31	1.06e-35
regulation of intracellular transport (GO:0032386)	361	46	19.95	2.31	0.00793
alcohol metabolic process (GO:0006066)	332	42	18.35	2.29	0.0289
cellular catabolic process (GO:0044248)	1797	227	99.3	2.29	1.4e-25
regulation of small molecule metabolic process (GO:0062012)	437	55	24.15	2.28	0.0015
cellular protein-containing complex assembly (GO:0034622)	859	108	47.47	2.28	6.81e-10
cellular macromolecule biosynthetic process (GO:0034645)	1655	208	91.45	2.27	9.84e-23
positive regulation of establishment of protein localization (GO:1904951)	345	43	19.06	2.26	0.0403
export from cell (GO:0140352)	996	124	55.04	2.25	1.59e-11
secretion by cell (GO:0032940)	948	118	52.38	2.25	6.8e-11
macromolecule localization (GO:0033036)	2550	317	140.9	2.25	1.44e-37
macromolecule biosynthetic process (GO:0009059)	1696	210	93.71	2.24	3.36e-22
organic substance catabolic process (GO:1901575)	1761	217	97.31	2.23	6.99e-23
cellular localization (GO:0051641)	3003	369	165.93	2.22	1.15e-44
anion transmembrane transport (GO:0098656)	458	56	25.31	2.21	0.00184
lipid biosynthetic process (GO:0008610)	598	73	33.04	2.21	2.85e-05
carbohydrate derivative metabolic process (GO:1901135)	1006	122	55.59	2.19	1.26e-10
gene expression (GO:0010467)	2186	265	120.79	2.19	2.67e-28
Golgi vesicle transport (GO:0048193)	396	48	21.88	2.19	0.0208
lipid metabolic process (GO:0006629)	1222	148	67.52	2.19	1.62e-13
regulation of protein transport (GO:0051223)	567	68	31.33	2.17	0.000183
catabolic process (GO:0009056)	2084	248	115.15	2.15	6.17e-25
regulation of cellular protein localization (GO:1903827)	564	67	31.16	2.15	0.000454
secretion (GO:0046903)	1061	123	58.63	2.1	1.71e-09
cellular nitrogen compound metabolic process (GO:0034641)	3407	393	188.26	2.09	4.44e-42
leukocyte mediated immunity (GO:0002443)	755	87	41.72	2.09	1.05e-05
protein-containing complex assembly (GO:0065003)	1337	154	73.88	2.08	1.93e-12
regulation of peptide transport (GO:0090087)	600	69	33.15	2.08	0.000695
regulation of cellular localization (GO:0060341)	836	96	46.19	2.08	2.03e-06
regulation of protein localization (GO:0032880)	899	103	49.68	2.07	4.54e-07
ion transport (GO:0006811)	2881	330	159.19	2.07	8.46e-33
carbohydrate derivative biosynthetic process (GO:1901137)	604	69	33.37	2.07	0.000809
organelle localization (GO:0051640)	616	70	34.04	2.06	0.000986
cellular macromolecule catabolic process (GO:0044265)	912	102	50.39	2.02	1.69e-06
organic hydroxy compound metabolic process (GO:1901615)	484	54	26.74	2.02	0.0436
leukocyte activation (GO:0045321)	935	104	51.66	2.01	1.66e-06
phosphate-containing compound metabolic process (GO:0006796)	1906	212	105.32	2.01	5.18e-17
cellular component biogenesis (GO:0044085)	2701	297	149.25	1.99	9.59e-26
cell activation (GO:0001775)	1084	119	59.9	1.99	1.32e-07
phosphorus metabolic process (GO:0006793)	1933	212	106.81	1.98	2.43e-16
phosphorylation (GO:0016310)	1022	112	56.47	1.98	6.19e-07
actin filament-based process (GO:0030029)	598	64	33.04	1.94	0.019
organonitrogen compound metabolic process (GO:1901564)	5251	556	290.15	1.92	2.59e-56
RNA processing (GO:0006396)	923	97	51	1.9	0.000119
organelle organization (GO:0006996)	3574	375	197.49	1.9	6.05e-31
macromolecule catabolic process (GO:0009057)	1046	109	57.8	1.89	2.07e-05
regulation of catabolic process (GO:0009894)	1021	106	56.42	1.88	3.3e-05
cellular component assembly (GO:0022607)	2438	253	134.71	1.88	1.69e-17
transport (GO:0006810)	4501	464	248.71	1.87	7.25e-40
heterocycle metabolic process (GO:0046483)	2904	299	160.46	1.86	1.99e-21
regulation of cellular response to stress (GO:0080135)	685	70	37.85	1.85	0.034
establishment of localization (GO:0051234)	4653	473	257.11	1.84	2.39e-39
organic cyclic compound metabolic process (GO:1901360)	3190	323	176.27	1.83	1.07e-22
regulation of anion transport (GO:0044070)	860	87	47.52	1.83	0.00274
immune effector process (GO:0002252)	1095	110	60.51	1.82	9.96e-05
nucleobase-containing compound metabolic process (GO:0006139)	2719	273	150.24	1.82	1.49e-17
cellular metabolic process (GO:0044237)	7570	758	418.29	1.81	1.8e-83
cellular aromatic compound metabolic process (GO:0006725)	2948	295	162.9	1.81	3.41e-19
cellular protein metabolic process (GO:0044267)	3643	363	201.3	1.8	2.75e-25
negative regulation of gene expression (GO:0010629)	964	96	53.27	1.8	0.0012
biological process involved in interspecies interaction between organisms (GO:0044419)	2118	209	117.03	1.79	2.27e-11
vesicle-mediated transport (GO:0016192)	1958	193	108.19	1.78	3.34e-10
regulation of cellular catabolic process (GO:0031329)	855	84	47.24	1.78	0.0126
organonitrogen compound catabolic process (GO:1901565)	1080	105	59.68	1.76	0.000862
organic cyclic compound biosynthetic process (GO:1901362)	1222	118	67.52	1.75	0.000181
cellular component organization or biogenesis (GO:0071840)	5999	578	331.48	1.74	7.2e-46
RNA metabolic process (GO:0016070)	1599	154	88.35	1.74	1.14e-06
metabolic process (GO:0008152)	8333	798	460.45	1.73	4.5e-82
heterocycle biosynthetic process (GO:0018130)	1076	102	59.46	1.72	0.00475
primary metabolic process (GO:0044238)	7363	697	406.85	1.71	1.51e-60
response to organonitrogen compound (GO:0010243)	997	94	55.09	1.71	0.0162
cellular component organization (GO:0016043)	5775	544	319.1	1.7	1.16e-38
organic substance metabolic process (GO:0071704)	7878	741	435.31	1.7	7.28e-67
positive regulation of transport (GO:0051050)	936	88	51.72	1.7	0.0455
programmed cell death (GO:0012501)	1044	98	57.69	1.7	0.0133
protein metabolic process (GO:0019538)	4218	395	233.07	1.69	3.07e-23
cell death (GO:0008219)	1079	101	59.62	1.69	0.00979
nitrogen compound metabolic process (GO:0006807)	6897	644	381.1	1.69	5.25e-50
ion transmembrane transport (GO:0034220)	1051	98	58.07	1.69	0.0148
response to nitrogen compound (GO:1901698)	1085	101	59.95	1.68	0.0107
transmembrane transport (GO:0055085)	1292	117	71.39	1.64	0.00574
localization (GO:0051179)	5807	521	320.87	1.62	2.49e-30
cellular macromolecule metabolic process (GO:0044260)	4963	428	274.24	1.56	6.62e-19
nucleic acid metabolic process (GO:0090304)	2232	188	123.33	1.52	0.000199
cellular response to stress (GO:0033554)	1755	147	96.97	1.52	0.0131
regulation of transport (GO:0051049)	1758	147	97.14	1.51	0.0134
regulation of biological quality (GO:0065008)	4007	333	221.41	1.5	1.24e-10
regulation of cell death (GO:0010941)	1652	137	91.28	1.5	0.0465
response to organic substance (GO:0010033)	2995	238	165.49	1.44	0.000167
macromolecule metabolic process (GO:0043170)	6193	492	342.2	1.44	8.42e-16
cellular response to organic substance (GO:0071310)	2331	183	128.8	1.42	0.026
cellular response to chemical stimulus (GO:0070887)	2898	226	160.13	1.41	0.00198
cellular process (GO:0009987)	15487	1084	855.75	1.27	2.45e-67
biological_process (GO:0008150)	17850	1114	986.32	1.13	1.07e-35
regulation of RNA metabolic process (GO:0051252)	3738	130	206.55	0.63	1.45e-05
regulation of transcription, DNA-templated (GO:0006355)	3464	101	191.41	0.53	4.61e-10
regulation of nucleic acid-templated transcription (GO:1903506)	3465	101	191.46	0.53	4.61e-10
regulation of RNA biosynthetic process (GO:2001141)	3470	101	191.74	0.53	4.66e-10
negative regulation of RNA metabolic process (GO:0051253)	1394	39	77.03	0.51	0.0186
negative regulation of nucleobase-containing compound metabolic process (GO:0045934)	1514	42	83.66	0.5	0.00544
negative regulation of transcription, DNA-templated (GO:0045892)	1288	30	71.17	0.42	0.000426
negative regulation of nucleic acid-templated transcription (GO:1903507)	1290	30	71.28	0.42	0.000427
negative regulation of RNA biosynthetic process (GO:1902679)	1292	30	71.39	0.42	0.00043
regulation of transcription by RNA polymerase II (GO:0006357)	2586	59	142.89	0.41	3.71e-12
nervous system process (GO:0050877)	1380	30	76.25	0.39	1.93e-05
G protein-coupled receptor signaling pathway (GO:0007186)	1329	23	73.44	0.31	7.88e-08
sensory perception (GO:0007600)	973	15	53.76	0.28	7.32e-06
Unclassified (UNCLASSIFIED)	2745	24	151.68	0.16	0
sensory perception of chemical stimulus (GO:0007606)	542	2	29.95	0.07	1.21e-06
sensory perception of smell (GO:0007608)	468	1	25.86	0.04	3.4e-06

## Sheet: Table S4
										1 mM H2O2 L:H Ratio			log2(1mM H2O2 L:H Ratio)
UniProt ID	Symbol	Protein Description	Peptide Sequence	Mass	Cysteine Position	Cysteine Function	Cysteine Coservation	MitoCarta2.0	Uniprot Location	Replicate 1	Replicate 2	Average	Replicate 1	Replicate 2	Average	Coeffient of Variance
Q86UT6	NLRX1	NLRX1 NLR family member X1	R.YGEIC*GFSDTNLQK.L	1937.88	310	0	Yes	Tmito	Mitochondrion outer membrane {ECO	2.3	1.76	2.03	1.20163	0.815575	1.0086	0.270656
Q9BQ69	MACROD1	MACROD1 O-acetyl-ADP-ribose deacetylase MACROD1	R.SC*YLSSLDLLLEHR.L	2012	246	0	Yes	Tmito	Nucleus {ECO	1.22	2.98	2.1	0.286881	1.57531	0.931097	0.978479
Q8IVS2	MCAT	MCAT Malonyl-CoA-acyl carrier protein transacylase, mit	K.FNFAC*LEAR.E	1432.67	208	0	Yes	Tmito	Mitochondrion {ECO	1.6	1.89	1.745	0.678072	0.918386	0.798229	0.212881
Q02218	OGDH	OGDH 2-oxoglutarate dehydrogenase, mitochondrial	R.FLQMC*NDDPDVLPDLK.E	2226.03	802	0	Yes	Tmito	Mitochondrion matrix {ECO	1.65	1.63	1.64	0.722466	0.704872	0.713669	0.0174323
Q86UT6	NLRX1	NLRX1 NLR family member X1	R.LAGTGLC*SDPEEPQEPAAIIVNLLR.K	2969.51	259	0	Yes	Tmito	Mitochondrion outer membrane {ECO	1.41	1.85	1.63	0.495695	0.887525	0.69161	0.40061
Q5JTZ9	AARS2	AARS2 Alanine--tRNA ligase, mitochondrial	R.VANSQKC*VR.A	1366.69	108	0	Yes	Tmito	Mitochondrion {ECO	1.87	1.35	1.61	0.903038	0.432959	0.667999	0.4976
Q9NVV4	MTPAP	MTPAP Poly(A) RNA polymerase, mitochondrial	K.TLADAEDKC*VIEGNNC*TFVR.D	2924.36	412	0	Yes	Tmito	Cytoplasm {ECO	1.72	1.46	1.59	0.782409	0.545968	0.664188	0.251718
O95571	ETHE1	ETHE1 Protein ETHE1, mitochondrial	R.SLLPGC*QSVISR.L	1621.84	98	0	Yes	Tmito	Cytoplasm {ECO	1.91	1.31	1.61	0.933573	0.389567	0.66157	0.581451
P36969	GPX4	GPX4 Phospholipid hydroperoxide glutathione peroxidase,	R.YAEC*GLR.I	1173.54	93	0	Yes	Tmito	Mitochondrion {ECO Cytoplasm {ECO	2.15	1.12	1.635	1.10434	0.163499	0.633918	1.04946
Q99798	ACO2	ACO2 Aconitate hydratase, mitochondrial	R.VGLIGSC*TNSSYEDMGR.S	2151.95	385	METAL--Iron-sulfur (4Fe-4S). {ECO:0000250}. ||	Yes	Tmito	Mitochondrion {ECO	1.53	1.57	1.55	0.613532	0.650765	0.632148	0.0416479
Q9NUL7	DDX28	DDX28 Probable ATP-dependent RNA helicase DDX28	R.HVVC*AAETGSGK.T	1520.72	170	0	Yes	Tmito	Nucleus {ECO	2.03	1.18	1.605	1.02148	0.238787	0.630133	0.878302
P50416	CPT1A	CPT1A Carnitine O-palmitoyltransferase 1, liver isoform	R.SC*TTESC*DFVR.A	1973.84	608	0	Yes	Tmito	Mitochondrion outer membrane {ECO	1.64	1.45	1.545	0.713696	0.536053	0.624874	0.20102
Q9H6K4	OPA3	OPA3 Optic atrophy 3 protein	R.AQLC*NPGR.S	1220.59	164	0	Yes	Tmito	Mitochondrion {ECO	2.02	1.13	1.575	1.01436	0.176323	0.595339	0.995363
P42704	LRPPRC	LRPPRC Leucine-rich PPR motif-containing protein, mitocho	K.LTDYC*KK.L	1232.6	394	0	Yes	Tmito	Mitochondrion. Nucleus, nucleoplasm. Nucleus inner membrane. Nucleus outer membrane. Note=Seems to be predominantly mitochondrial.	1.64	1.38	1.51	0.713696	0.464668	0.589182	0.29887
Q8WVM0	TFB1M	TFB1M Dimethyladenosine transferase 1, mitochondrial	R.LSVMAQYLC*NVR.H	1758.87	204	0	Yes	Tmito	Mitochondrion {ECO	1.59	1.42	1.505	0.669027	0.505891	0.587459	0.196362
Q6P087	RPUSD3	RPUSD3 RNA pseudouridylate synthase domain-containing pro	K.ESSGLVLLSSC*PQTASR.L	2098.03	147	0	Yes	Tmito	Mitochondrion matrix {ECO	1.6	1.39	1.495	0.678072	0.475085	0.576578	0.24894
O60488	ACSL4	ACSL4 Long-chain-fatty-acid--CoA ligase 4	K.NC*PLIDNICAFAK.S	1841.88	595	0	Yes	Tmito	Mitochondrion outer membrane {ECO	1.46	1.52	1.49	0.545968	0.604071	0.57502	0.0714497
P11586	MTHFD1	MTHFD1 C-1-tetrahydrofolate synthase, cytoplasmic	K.C*THWAEGGK.G	1350.59	785	0	Yes	Tmito	Cytoplasm.	1.43	1.52	1.475	0.516015	0.604071	0.560043	0.111179
Q96DV4	MRPL38	MRPL38 39S ribosomal protein L38, mitochondrial	K.HQETMTPAGLSFFQC*R.W	2216.01	321	0	Yes	Tmito	Mitochondrion {ECO	1.56	1.39	1.475	0.641546	0.475085	0.558315	0.210823
E7EVK2	MTG1	MTG1 Mitochondrial GTPase 1	R.FGYVQHYGLGSAC*DNVER.V	2378.07	211	0	Yes	Tmito	Mitochondrion inner membrane {ECO	1.39	1.55	1.47	0.475085	0.632268	0.553677	0.200741
P40939	HADHA	HADHA Trifunctional enzyme subunit alpha, mitochondrial	K.STKPIVAAINGSC*LGGGLEVAISCQYR.I	3127.58	145	0	Yes	Tmito	Mitochondrion.	1.59	1.35	1.47	0.669027	0.432959	0.550993	0.302953
Q9HC36	RNMTL1	RNMTL1 RNA methyltransferase-like protein 1	K.ASDHGWVC*DQR.V	1635.7	309	0	Yes	Tmito	Mitochondrion {ECO	1.69	1.27	1.48	0.757023	0.344828	0.550926	0.529047
E7ERL9	VARS2	VARS2 Valine--tRNA ligase, mitochondrial	K.GGEIC*EQLR.A	1366.65	Bad ID	0	Error	Tmito	0	1.49	1.44	1.465	0.575312	0.526069	0.550691	0.0632305
Q6L8Q7	PDE12	PDE12 2,5-phosphodiesterase 12	K.LHC*TPGDGQR.F	1445.66	250	0	Yes	Tmito	Mitochondrion matrix {ECO	1.22	1.75	1.485	0.286881	0.807355	0.547118	0.672671
O00411	POLRMT	POLRMT DNA-directed RNA polymerase, mitochondrial	R.C*LEQMSQEGLK.L	1627.75	319	0	Yes	Tmito	Mitochondrion {ECO	1.75	1.21	1.48	0.807355	0.275007	0.541181	0.695565
P04406	GAPDH	GAPDH Glyceraldehyde-3-phosphate dehydrogenase	K.IISNASC*TTNCLAPLAK.V	2140.06	152	REGION--Glyceraldehyde 3-phosphate binding. {ECO:0000250}. || ACT_SITE--Nucleophile. || MOD_RES--ADP-ribosylcysteine; by autocatalysis; in irreversibly inhibited form. {ECO:0000250}. || MOD_RES--Cysteine persulfide. {ECO:0000250}. || MOD_RES--S-nitrosocysteine; in reversibly inhibited form. {ECO:0000250|UniProtKB:P04797}. || MUTAGEN--C->S: Markedly reduced glycolytic activity; when associated wit…	Yes	Tpossible_mito	Cytoplasm, cytosol {ECO	0.98	2.15	1.565	-0.0291463	1.10434	0.537595	1.49089
Q96TC7	FAM82A2	FAM82A2 Regulator of microtubule dynamics protein 3	R.C*HMEENQR.V	1408.58	128	0	Yes	#N/A	Mitochondrion membrane; Single-pass membrane protein. Mitochondrion outer membrane. Cytoplasm. Nucleus. Cytoplasm, cytoskeleton, spindle. Cytoplasm, cytoskeleton, spindle pole. Note=In interphase localizes in the cytoplasm, and during mitosis localizes to the spindle microtubules and spindle poles.	1.09	1.93	1.51	0.124328	0.948601	0.536464	1.08646
P50213	IDH3A	IDH3A Isocitrate dehydrogenase	K.C*SDFTEEIC*R.R	1928.82	351	0	Yes	Tmito	Mitochondrion.	1.5	1.4	1.45	0.584963	0.485427	0.535195	0.131508
Q9NW81	ATP5SL	ATP5SL ATP synthase subunit s-like protein	R.LYPLADSLQELSLAGC*PR.I	2309.17	184	0	Yes	Tmito	Mitochondrion {ECO	1.23	1.7	1.465	0.298658	0.765535	0.532097	0.620435
P49189	ALDH9A1	ALDH9A1 4-trimethylaminobutyraldehyde dehydrogenase	K.GALMANFLTQGQVC*CNGTR.V	2404.11	288	ACT_SITE--Nucleophile. {ECO:0000255|PROSITE- ProRule:PRU10007, ECO:0000255|PROSITE- ProRule:PRU10008}. ||	Yes	Tmito	Cytoplasm {ECO	1.4	1.47	1.435	0.485427	0.555816	0.520621	0.0956026
Q16822	PCK2	PCK2 Phosphoenolpyruvate carboxykinase	K.YNNC*WLAR.T	1401.64	92	0	Yes	Tmito	Mitochondrion.	1.39	1.48	1.435	0.475085	0.565597	0.520341	0.123
Q9H2U2	PPA2	PPA2 Inorganic pyrophosphatase 2, mitochondrial	K.DKSTNC*FGDNDPIDVC*EIGSK.I	2983.31	161	0	Yes	Tmito	Mitochondrion {ECO	1.33	1.52	1.425	0.411426	0.604071	0.507749	0.268284
O60488	ACSL4	ACSL4 Long-chain-fatty-acid--CoA ligase 4	K.GYDAPLC*NLLLFK.K	1829.94	420	0	Yes	Tmito	Mitochondrion outer membrane {ECO	1.45	1.39	1.42	0.536053	0.475085	0.505569	0.0852721
O15091	KIAA0391	KIAA0391 Mitochondrial ribonuclease P protein 3	K.TIESIQLSPEEYEC*LK.G	2245.08	367	0	Yes	Tmito	Mitochondrion {ECO	1.36	1.48	1.42	0.443607	0.565597	0.504602	0.170947
Q02218	OGDH	OGDH 2-oxoglutarate dehydrogenase, mitochondrial	K.AEQFYC*GDTEGK.K	1709.71	395	0	Yes	Tmito	Mitochondrion matrix {ECO	1.55	1.29	1.42	0.632268	0.367371	0.49982	0.374756
P05091	ALDH2	ALDH2 Aldehyde dehydrogenase, mitochondrial	K.LLC*GGGIAADR.G	1407.71	386	0	Yes	Tmito	Mitochondrion matrix.	1.41	1.41	1.41	0.495695	0.495695	0.495695	0
Q8N4Q0	ZADH2	ZADH2 Zinc-binding alcohol dehydrogenase domain-containi	K.SLGC*DRPINYK.T	1627.79	218	0	Yes	Tpossible_mito	Peroxisome {ECO	1.33	1.49	1.41	0.411426	0.575312	0.493369	0.234885
Q8WV74	NUDT8	NUDT8 Nucleoside diphosphate-linked moiety X motif 8, mi	K.QPLASPC*QASSTPGLNK.G	2062.01	224	0	Yes	Tmito	0	1.27	1.56	1.415	0.344828	0.641546	0.493187	0.425418
Q9H0R6	QRSL1	QRSL1 Glutamyl-tRNA(Gln) amidotransferase subunit A, mit	K.DNFSTSGIETTC*ASNMLK.G	2282.02	88	0	Yes	Tmito	Mitochondrion {ECO	1.53	1.29	1.41	0.613532	0.367371	0.490451	0.354901
Q7Z6M4	MTERFD2	MTERFD2 mTERF domain-containing protein 2	R.SNNYVQEPEC*R.R	1700.74	69	0	Yes	Tmito	Mitochondrion {ECO	1.28	1.53	1.405	0.356144	0.613532	0.484838	0.375385
Q02252	ALDH6A1	ALDH6A1 Methylmalonate-semialdehyde dehydrogenase	K.AEMDAAIASC*K.R	1471.66	86	0	Yes	Tmito	Mitochondrion.	1.54	1.27	1.405	0.62293	0.344828	0.483879	0.406398
Q99797	MIPEP	MIPEP Mitochondrial intermediate peptidase	R.AVASMVWKEC*FLQDPFNR.A	2504.2	649	0	Yes	Tmito	Mitochondrion matrix.	1.71	1.13	1.42	0.773996	0.176323	0.47516	0.889426
Q86UT6	NLRX1	NLRX1 NLR family member X1	R.AVLAQLGC*PIK.N	1474.81	644	0	Yes	Tmito	Mitochondrion outer membrane {ECO	1.41	1.37	1.39	0.495695	0.454176	0.474936	0.0618159
Q9NQG6	SMCR7L	SMCR7L Mitochondrial dynamic protein MID51	R.ALDQADSGC*R.S	1397.61	359	0	Yes	#N/A	Mitochondrion outer membrane {ECO	1.63	1.18	1.405	0.704872	0.238787	0.471829	0.698498
Q8IWA4	MFN1	MFN1 Mitofusin-1	R.MIVSSTSANC*SHQVK.Q	1954.92	665	0	Yes	Tmito	Mitochondrion outer membrane {ECO Cytoplasm {ECO	1.48	1.29	1.385	0.565597	0.367371	0.466484	0.300475
O94826	TOMM70A	TOMM70A Mitochondrial import receptor subunit TOM70	K.AGKYEQAIQC*YTEAISLCPTEK.N	2866.35	136	0	Yes	Tmito	Mitochondrion outer membrane {ECO	1.24	1.53	1.385	0.31034	0.613532	0.461936	0.464109
Q9UDR5	AASS	AASS Alpha-aminoadipic semialdehyde synthase, mitochond	K.GAQAIFNELPC*EYVEPHELK.E	2650.27	240	0	Yes	Tmito	Mitochondrion {ECO	1.3	1.45	1.375	0.378512	0.536053	0.457282	0.24361
Q6P087	RPUSD3	RPUSD3 RNA pseudouridylate synthase domain-containing pro	R.AQRPTATYC*AVTDGIPAASEGK.I	2570.24	172	0	Yes	Tmito	Mitochondrion matrix {ECO	1.31	1.42	1.365	0.389567	0.505891	0.447729	0.183713
O60488	ACSL4	ACSL4 Long-chain-fatty-acid--CoA ligase 4	K.GDC*TVLKPTLMAAVPEIMDR.I	2523.25	363	0	Yes	Tmito	Mitochondrion outer membrane {ECO	1.41	1.3	1.355	0.495695	0.378512	0.437103	0.189569
O96000	NDUFB10	NDUFB10 NADH dehydrogenase	R.EGQNYQQNC*IK.E	1686.76	119	0	Yes	Tmito	Mitochondrion inner membrane {ECO	1.54	1.19	1.365	0.62293	0.250962	0.436946	0.601955
Q8IXI1	RHOT2	RHOT2 Mitochondrial Rho GTPase 2	K.ADLPEGVAVSGPSPAEFC*R.K	2265.07	543	0	Yes	Tmito	Mitochondrion outer membrane {ECO	1.34	1.36	1.35	0.422233	0.443607	0.43292	0.0349105
P23786	CPT2	CPT2 Carnitine O-palmitoyltransferase 2, mitochondrial	K.RC*SEAFVR.E	1329.64	512	0	Yes	Tmito	Mitochondrion inner membrane; Peripheral membrane protein; Matrix side.	1.36	1.34	1.35	0.443607	0.422233	0.43292	0.0349105
O43169	CYB5B	CYB5B Cytochrome b5 type B	K.DPSKNDTC*K.S	1369.61	115	0	Yes	Tmito	Mitochondrion outer membrane {ECO	1.35	1.34	1.345	0.432959	0.422233	0.427596	0.017738
Q8IWA4	MFN1	MFN1 Mitofusin-1	R.LQEFQNFEQIFEEC*ISQSAVK.T	2880.36	327	0	Yes	Tmito	Mitochondrion outer membrane {ECO Cytoplasm {ECO	1.48	1.22	1.35	0.565597	0.286881	0.426239	0.462374
P22033	MUT	MUT Methylmalonyl-CoA mutase, mitochondrial	R.AHC*QTSGWSLTEQDPYNNIVR.T	2782.28	351	0	Yes	Tmito	Mitochondrion matrix.	1.17	1.54	1.355	0.226509	0.62293	0.424719	0.659995
Q92947	GCDH	GCDH Glutaryl-CoA dehydrogenase, mitochondrial	R.ASATGMIIMDGVEVPEENVLPGASSLGGPFGC*LNNAR.Y	4037.93	289	REGION--Substrate binding. ||	Yes	Tmito	Mitochondrion matrix.	1.26	1.43	1.345	0.333424	0.516015	0.424719	0.303993
Q9Y2W6	TDRKH	TDRKH Tudor and KH domain-containing protein	K.ITC*DKESEGTLLLSR.L	2028.02	160	0	Yes	Tmito	Cytoplasm {ECO	1.25	1.44	1.345	0.321928	0.526069	0.423998	0.340448
Q10713	PMPCA	PMPCA Mitochondrial-processing peptidase subunit alpha	R.ENTVGLHRFC*PTENVAK.I	2278.11	225	0	Yes	Tmito	Mitochondrion matrix {ECO	1.44	1.25	1.345	0.526069	0.321928	0.423998	0.340448
P83111	LACTB	LACTB Serine beta-lactamase-like protein LACTB, mitochon	R.KQTYGSC*R.K	1304.61	476	0	Yes	Tmito	Mitochondrion {ECO	1.33	1.35	1.34	0.411426	0.432959	0.422193	0.0360647
Q6UB35	MTHFD1L	MTHFD1L Monofunctional C1-tetrahydrofolate synthase, mitoc	K.VGC*GSPR.I	1037.49	302	0	Yes	Tmito	Mitochondrion {ECO	1.37	1.31	1.34	0.454176	0.389567	0.421871	0.108293
P19367	HK1	HK1 Hexokinase-1	R.AAQLC*GAGMAAVVDK.I	1766.86	834	0	Yes	Tmito	Mitochondrion outer membrane. Note=Its hydrophobic N-terminal sequence may be involved in membrane binding.	1.3	1.38	1.34	0.378512	0.464668	0.42159	0.144505
Q3SY69	ALDH1L2	ALDH1L2 Mitochondrial 10-formyltetrahydrofolate dehydrogen	R.SC*DVEPNDTVDALYNR.F	2173.96	174	0	Yes	Tmito	Mitochondrion {ECO	1.28	1.4	1.34	0.356144	0.485427	0.420785	0.217253
P40939	HADHA	HADHA Trifunctional enzyme subunit alpha, mitochondrial	K.EVEAVIPDHC*IFASNTSALPISEIAAVSK.R	3375.71	470	0	Yes	Tmito	Mitochondrion.	1.34	1.33	1.335	0.422233	0.411426	0.41683	0.0183325
O95573	ACSL3	ACSL3 Long-chain-fatty-acid--CoA ligase 3	R.LLLC*GGAPLSATTQR.F	1863.99	450	0	Yes	#N/A	Mitochondrion outer membrane {ECO	1.36	1.31	1.335	0.443607	0.389567	0.416587	0.0917262
Q6UB35	MTHFD1L	MTHFD1L Monofunctional C1-tetrahydrofolate synthase, mitoc	R.AEIDLVC*ELAK.R	1565.79	814	0	Yes	Tmito	Mitochondrion {ECO	1.27	1.4	1.335	0.344828	0.485427	0.415128	0.239488
P40939	HADHA	HADHA Trifunctional enzyme subunit alpha, mitochondrial	R.C*LAPMMSEVIR.I	1611.77	550	0	Yes	Tmito	Mitochondrion.	1.33	1.33	1.33	0.411426	0.411426	0.411426	0
Q6UB35	MTHFD1L	MTHFD1L Monofunctional C1-tetrahydrofolate synthase, mitoc	R.SSC*SPGGR.T	1112.48	61	0	Yes	Tmito	Mitochondrion {ECO	1.38	1.28	1.33	0.464668	0.356144	0.410406	0.186982
Q9NWS8	RMND1	RMND1 Required for meiotic nuclear division protein 1 ho	K.FAFSNALC*LSVK.L	1661.84	310	0	Yes	Tmito	Mitochondrion {ECO	1.68	1.05	1.365	0.748461	0.0703893	0.409425	1.17108
Q9BV79	MECR	MECR Trans-2-enoyl-CoA reductase, mitochondrial	R.GQLTAPAC*SQVPLQDYQSALEASMKPFISSK.Q	3659.8	345	0	Yes	Tmito	Mitochondrion {ECO Cytoplasm {ECO	1.49	1.17	1.33	0.575312	0.226509	0.40091	0.615204
O96000	NDUFB10	NDUFB10 NADH dehydrogenase	R.LKAC*QQR.E	1208.62	107	0	Yes	Tmito	Mitochondrion inner membrane {ECO	1.33	1.3	1.315	0.411426	0.378512	0.394969	0.0589265
Q6UXV4	APOOL	APOOL Apolipoprotein O-like	R.TATGC*YIGWCK.G	1621.72	74	0	Yes	Tmito	Mitochondrion inner membrane {ECO	1.34	1.29	1.315	0.422233	0.367371	0.394802	0.09826
Q15120	PDK3	PDK3	K.QFLDFGRDNAC*EK.T	1905.87	41	0	Yes	Tmito	Mitochondrion matrix.	1.44	1.2	1.32	0.526069	0.263034	0.394552	0.471405
Q8NBU5	ATAD1	ATAD1 ATPase family AAA domain-containing protein 1	K.GVLLYGPPGC*GK.T	1522.78	137	NP_BIND--ATP. {ECO:0000255}. ||	Yes	Tpossible_mito	Peroxisome {ECO	1.38	1.25	1.315	0.464668	0.321928	0.393298	0.256631
Q5JTZ9	AARS2	AARS2 Alanine--tRNA ligase, mitochondrial	K.HSTYDTDLFSPLLNAIQQGC*R.A	2742.31	300	0	Yes	Tmito	Mitochondrion {ECO	1.23	1.4	1.315	0.298658	0.485427	0.392043	0.336865
O96008	TOMM40	TOMM40 Mitochondrial import receptor subunit TOM40 homolo	R.TPGAATASASGAAEDGAC*GC*LPNPGTFEECHR.K	3832.65	74	0	Yes	Tmito	Mitochondrion outer membrane {ECO	1.7	1.01	1.355	0.765535	0.0143553	0.389945	1.36215
Q8IYB8	SUPV3L1	SUPV3L1 ATP-dependent RNA helicase SUPV3L1, mitochondrial	K.SNAAGVPC*DLVTGEER.V	1980.92	251	0	Yes	Tmito	Nucleus {ECO	1.33	1.29	1.31	0.411426	0.367371	0.389399	0.0799995
O15091	KIAA0391	KIAA0391 Mitochondrial ribonuclease P protein 3	R.DHKAC*LPDAK.T	1459.7	507	0	Yes	Tmito	Mitochondrion {ECO	1.29	1.33	1.31	0.367371	0.411426	0.389399	0.0799995
P04637	TP53	TP53 Cellular tumor antigen p53	R.C*SDSDGLAPPQHLIR.V	1971.95	182	VARIANT--C -> R (in sporadic cancers; somatic mutation). || VARIANT--C -> S (in sporadic cancers; somatic mutation). || VARIANT--C -> Y (in sporadic cancers; somatic mutation). ||	Yes	#N/A	Cytoplasm. Nucleus. Nucleus, PML body. Endoplasmic reticulum. Mitochondrion matrix. Note=Interaction with BANP promotes nuclear localization. Recruited into PML bodies together with CHEK2. Translocates to mitochondria upon oxidative stress. Translocates to mitochondria in response to mitomycin C treatment (PubMed Nucleus. Cytoplasm. Note=Predominantly nuclear but localizes to the cytoplasm when e…	1.27	1.35	1.31	0.344828	0.432959	0.388894	0.160244
Q5T160	RARS2	RARS2 Probable arginine--tRNA ligase, mitochondrial	R.AIAC*QLSR.V	1223.62	11	0	Yes	Tmito	Mitochondrion matrix {ECO	1.38	1.24	1.31	0.464668	0.31034	0.387504	0.281614
P42704	LRPPRC	LRPPRC Leucine-rich PPR motif-containing protein, mitocho	K.HSLNSSSASTTEPDFQKDILIAC*R.L	2983.43	1043	0	Yes	Tmito	Mitochondrion. Nucleus, nucleoplasm. Nucleus inner membrane. Nucleus outer membrane. Note=Seems to be predominantly mitochondrial.	1.24	1.38	1.31	0.31034	0.464668	0.387504	0.281614
Q9Y2W6	TDRKH	TDRKH Tudor and KH domain-containing protein	R.VLLISGFPVQVC*K.A	1765.98	109	0	Yes	Tmito	Cytoplasm {ECO	1.23	1.39	1.31	0.298658	0.475085	0.386872	0.322465
Q9P2R7	SUCLA2	SUCLA2 Succinyl-CoA ligase	K.ALIADSGLKILAC*DDLDEAAR.M	2536.28	430	0	Yes	Tmito	Mitochondrion {ECO	1.22	1.4	1.31	0.286881	0.485427	0.386154	0.363567
P07919	UQCRH	UQCRH Cytochrome b-c1 complex subunit 6, mitochondrial	R.ERLELC*DER.V	1524.71	53	DISULFID--{ECO:0000250|UniProtKB:P00126}. || DISULFID--{ECO:0000250|UniProtKB:P00126}. ||	Yes	Tmito	Mitochondrion inner membrane {ECO	2.16	0.79	1.475	1.11103	-0.340075	0.385478	2.66186
O95299	NDUFA10	NDUFA10 NADH dehydrogenase	K.HFPEAGIHYPDSTTGDGKPLATDYNGNC*SLEK.F	3798.73	112	0	Yes	Tmito	Mitochondrion matrix {ECO	1.32	1.29	1.305	0.400538	0.367371	0.383954	0.0610815
Q7L8L6	FASTKD5	FASTKD5 FAST kinase domain-containing protein 5	K.IGDLAC*ANIQHLSSR.S	1960.98	345	0	Yes	Tmito	Mitochondrion matrix, mitochondrion nucleoid {ECO	1.25	1.36	1.305	0.321928	0.443607	0.382767	0.224783
Q92947	GCDH	GCDH Glutaryl-CoA dehydrogenase, mitochondrial	K.GELLGC*FGLTEPNSGSDPSSMETR.A	2847.27	176	0	Yes	Tmito	Mitochondrion matrix.	1.17	1.45	1.31	0.226509	0.536053	0.381281	0.574068
P07203	GPX1	GPX1 Glutathione peroxidase 1	R.FQTIDIEPDIEALLSQGPSC*A.-	2610.25	202	0	Yes	Tmito	Cytoplasm.	1.31	1.29	1.3	0.389567	0.367371	0.378469	0.0414691
Q96RP9	GFM1	GFM1 Elongation factor G, mitochondrial	R.SC*TEGKGEYTMEYSR.Y	2103.89	706	0	Yes	Tmito	Mitochondrion {ECO	1.25	1.35	1.3	0.321928	0.432959	0.377444	0.208007
Q86UT6	NLRX1	NLRX1 NLR family member X1	R.HALDEVNLASC*QLDPAGLR.T	2385.17	735	0	Yes	Tmito	Mitochondrion outer membrane {ECO	1.37	1.23	1.3	0.454176	0.298658	0.376417	0.292143
Q53R41	FASTKD1	FASTKD1 FAST kinase domain-containing protein 1	R.IEAVLPQC*DLNNLSSFATSVLR.W	2753.4	446	VARIANT--C -> G (in dbSNP:rs35106223). ||	Yes	Tmito	Mitochondrion {ECO	1.23	1.37	1.3	0.298658	0.454176	0.376417	0.292143
Q8TAA5	GRPEL2	GRPEL2 GrpE protein homolog 2, mitochondrial	R.AIADC*ENIR.R	1366.65	87	0	Yes	Tmito	Mitochondrion matrix {ECO	1.17	1.44	1.305	0.226509	0.526069	0.376289	0.562922
Q15067	ACOX1	ACOX1 Peroxisomal acyl-coenzyme A oxidase 1	R.ASEAHC*HYVVVK.L	1704.82	531	CONFLICT--C -> L (in Ref. 1; AAA19113/AAA19114 and 2; AAA18595). {ECO:0000305}. ||	Yes	Tpossible_mito	Peroxisome {ECO	1.2	1.4	1.3	0.263034	0.485427	0.374231	0.420209
Q86VU5	COMTD1	COMTD1 Catechol O-methyltransferase domain-containing pro	R.LLTLEQPQGDSMMTC*EQAQLLANLAR.L	3237.58	88	0	Yes	Tmito	Membrane {ECO	1.32	1.27	1.295	0.400538	0.344828	0.372683	0.1057
Q9P2R7	SUCLA2	SUCLA2 Succinyl-CoA ligase	K.YDATMIEINPMVEDSDGAVLC*MDAK.I	3094.36	270	0	Yes	Tmito	Mitochondrion {ECO	1.48	1.13	1.305	0.565597	0.176323	0.37096	0.742017
P23786	CPT2	CPT2 Carnitine O-palmitoyltransferase 2, mitochondrial	R.HSAGELQQMMVEC*SK.Y	2040.9	535	0	Yes	Tmito	Mitochondrion inner membrane; Peripheral membrane protein; Matrix side.	1.4	1.19	1.295	0.485427	0.250962	0.368194	0.450284
Q86VU5	COMTD1	COMTD1 Catechol O-methyltransferase domain-containing pro	K.VLQPPKGDVAAEC*VR.N	1945.01	231	0	Yes	Tmito	Membrane {ECO	1.28	1.3	1.29	0.356144	0.378512	0.367328	0.0430581
Q02252	ALDH6A1	ALDH6A1 Methylmalonate-semialdehyde dehydrogenase	K.ERVC*NLIDSGTK.E	1696.84	368	0	Yes	Tmito	Mitochondrion.	1.3	1.28	1.29	0.378512	0.356144	0.367328	0.0430581
Q6P087	RPUSD3	RPUSD3 RNA pseudouridylate synthase domain-containing pro	R.TLQC*LGLR.L	1265.67	345	0	Yes	Tmito	Mitochondrion matrix {ECO	1.36	1.22	1.29	0.443607	0.286881	0.365244	0.303418
P82921	MRPS21	MRPS21 28S ribosomal protein S21, mitochondrial	R.YYEKPC*R.R	1320.61	0	0	--	Tmito	Mitochondrion {ECO	1.3	1.27	1.285	0.378512	0.344828	0.36167	0.0658544
Q02218	OGDH	OGDH 2-oxoglutarate dehydrogenase, mitochondrial	K.RFGLEGC*EVLIPALK.T	2008.08	283	0	Yes	Tmito	Mitochondrion matrix {ECO	1.27	1.3	1.285	0.344828	0.378512	0.36167	0.0658544
Q9P2R7	SUCLA2	SUCLA2 Succinyl-CoA ligase	R.IC*NQVLVC*ER.K	1902.92	152	0	Yes	Tmito	Mitochondrion {ECO	1.27	1.3	1.285	0.344828	0.378512	0.36167	0.0658544
P30041	PRDX6	PRDX6 Peroxiredoxin-6	R.DFTPVC*TTELGR.A	1700.8	47	ACT_SITE--Cysteine sulfenic acid (-SOH) intermediate; for peroxidase activity. {ECO:0000269|PubMed:10893423, ECO:0000269|PubMed:9497358, ECO:0000269|PubMed:9587003}. || MUTAGEN--C->S: Loss of peroxidase activity, but no effect on phospholipase activity. {ECO:0000269|PubMed:9497358}. ||	Yes	Tpossible_mito	Cytoplasm {ECO	1.31	1.26	1.285	0.389567	0.333424	0.361495	0.109819
P30405	PPIF	PPIF Peptidyl-prolyl cis-trans isomerase F, mitochondri	R.VIPSFMC*QAGDFTNHNGTGGK.S	2544.15	104	0	Yes	Tmito	Mitochondrion matrix {ECO	1.32	1.25	1.285	0.400538	0.321928	0.361233	0.153877
P21964	COMT	COMT Catechol O-methyltransferase	R.YLPDTLLLEEC*GLLR.K	2111.1	207	0	Yes	Tmito	Cytoplasm. Cell membrane; Single-pass type II membrane protein; Extracellular side {ECO	1.21	1.36	1.285	0.275007	0.443607	0.359307	0.3318
Q6PI48	DARS2	DARS2 Aspartate--tRNA ligase, mitochondrial	R.TNTC*GELR.S	1255.58	54	0	Yes	Tmito	Mitochondrion matrix {ECO	1.15	1.43	1.29	0.201634	0.516015	0.358825	0.619526
Q9UI43	FTSJ2	FTSJ2 Putative ribosomal RNA methyltransferase 2	R.VLDC*GAAPGAWSQVAVQK.V	2163.08	79	0	Yes	Tmito	Mitochondrion {ECO	1.39	1.18	1.285	0.475085	0.238787	0.356936	0.468118
P19367	HK1	HK1 Hexokinase-1	K.ATDC*VGHDVVTLLR.D	1861.93	628	0	Yes	Tmito	Mitochondrion outer membrane. Note=Its hydrophobic N-terminal sequence may be involved in membrane binding.	1.27	1.29	1.28	0.344828	0.367371	0.3561	0.0447627
Q7L2E3	DHX30	DHX30 Putative ATP-dependent RNA helicase DHX30	R.YFGGC*PVIK.V	1345.66	606	0	Yes	Tmito	Cytoplasm {ECO	1.32	1.24	1.28	0.400538	0.31034	0.355439	0.179439
P35914	HMGCL	HMGCL Hydroxymethylglutaryl-CoA lyase, mitochondrial	K.LLEAGNFIC*QALNR.K	1924.98	307	0	Yes	Tmito	Mitochondrion matrix. Peroxisome. Note=Unprocessed form is peroxisomal.	1.54	1.06	1.3	0.62293	0.0840643	0.353497	1.0779
Q5T160	RARS2	RARS2 Probable arginine--tRNA ligase, mitochondrial	K.LLGITPVC*R.M	1333.73	576	0	Yes	Tmito	Mitochondrion matrix {ECO	1.37	1.19	1.28	0.454176	0.250962	0.352569	0.407564
Q8NBU5	ATAD1	ATAD1 ATPase family AAA domain-containing protein 1	K.DAAFQNVLTHVC*LD.-	1908.9	359	0	Yes	Tpossible_mito	Peroxisome {ECO	1.29	1.26	1.275	0.367371	0.333424	0.350397	0.0685062
Q9Y6C9	MTCH2	MTCH2 Mitochondrial carrier homolog 2	K.YC*GLCDSIITIYR.E	1939.92	160	0	Yes	Tmito	Mitochondrion inner membrane {ECO	1.23	1.32	1.275	0.298658	0.400538	0.349598	0.206065
Q9H936	SLC25A22	SLC25A22 Mitochondrial glutamate carrier 1	R.GVNEDTYSGILDC*AR.K	1975.89	271	0	Yes	Tmito	Mitochondrion inner membrane {ECO	1.21	1.34	1.275	0.275007	0.422233	0.34862	0.298619
Q7KZF4	SND1	SND1 Staphylococcal nuclease domain-containing protein	R.ANNPEQNRLSEC*EEQAK.A	2323.05	152	0	Yes	Tmito	Cytoplasm {ECO	1.34	1.21	1.275	0.422233	0.275007	0.34862	0.298619
O75521	ECI2	ECI2 Enoyl-CoA delta isomerase 2, mitochondrial	R.WLSDEC*TNAVVNFLSR.K	2217.05	380	0	Yes	Tmito	Mitochondrion {ECO Peroxisome matrix.	1.26	1.28	1.27	0.333424	0.356144	0.344784	0.0465959
P13804	ETFA	ETFA Electron transfer flavoprotein subunit alpha, mito	K.C*DKVAQDLCK.V	1541.71	60	0	Yes	Tmito	Mitochondrion matrix {ECO	1.28	1.26	1.27	0.356144	0.333424	0.344784	0.0465959
P28331	NDUFS1	NDUFS1 NADH-ubiquinone oxidoreductase 75 kDa subunit, mit	K.DLLNRVDSDTLC*TEEVFPTAGAGTDLR.S	3271.56	367	0	Yes	Tmito	Mitochondrion inner membrane.	1.25	1.29	1.27	0.321928	0.367371	0.34465	0.0932339
O75439	PMPCB	PMPCB Mitochondrial-processing peptidase subunit beta	R.IDAVNAETIREVC*TK.Y	2025.02	454	0	Yes	Tmito	Mitochondrion matrix {ECO	1.39	1.16	1.275	0.475085	0.214125	0.344605	0.535473
Q96DV4	MRPL38	MRPL38 39S ribosomal protein L38, mitochondrial	R.VAEGQVTC*PYLPPFPAR.G	2208.1	252	0	Yes	Tmito	Mitochondrion {ECO	1.23	1.31	1.27	0.298658	0.389567	0.344113	0.186805
Q96EH3	MALSU1	MALSU1 Mitochondrial assembly of ribosomal large subunit	R.DIC*VIQVPPEMR.Y	1761.87	110	0	Yes	Tmito	Mitochondrion matrix {ECO	1.2	1.34	1.27	0.263034	0.422233	0.342634	0.328544
Q8TD30	GPT2	GPT2 Alanine aminotransferase 2	K.VLC*IINPGNPTGQVQSR.K	2159.11	265	0	Yes	Tmito	0	1.34	1.2	1.27	0.422233	0.263034	0.342634	0.328544
Q9Y606	PUS1	PUS1 tRNA pseudouridine synthase A, mitochondrial	R.SGC*IPENHGEDMR.K	1806.76	125	0	Yes	Tmito	Mitochondrion {ECO Nucleus {ECO	1.12	1.43	1.275	0.163499	0.516015	0.339757	0.733662
P42704	LRPPRC	LRPPRC Leucine-rich PPR motif-containing protein, mitocho	K.DGRYC*QEPR.G	1485.66	571	0	Yes	Tmito	Mitochondrion. Nucleus, nucleoplasm. Nucleus inner membrane. Nucleus outer membrane. Note=Seems to be predominantly mitochondrial.	1.26	1.27	1.265	0.333424	0.344828	0.339126	0.0237799
Q96HP4	OXNAD1	OXNAD1 Oxidoreductase NAD-binding domain-containing prote	K.VC*GAASESPSVK.S	1496.71	69	0	Yes	Tmito	0	1.28	1.25	1.265	0.356144	0.321928	0.339036	0.0713616
P49821	NDUFV1	NDUFV1 NADH dehydrogenase	K.YLVVNADEGEPGTC*K.D	1957.91	125	0	Yes	Tmito	Mitochondrion inner membrane; Peripheral membrane protein; Matrix side.	1.24	1.29	1.265	0.31034	0.367371	0.338856	0.119009
P36969	GPX4	GPX4 Phospholipid hydroperoxide glutathione peroxidase,	K.IC*VNGDDAHPLWK.W	1830.87	134	0	Yes	Tmito	Mitochondrion {ECO Cytoplasm {ECO	1.29	1.24	1.265	0.367371	0.31034	0.338856	0.119009
P28331	NDUFS1	NDUFS1 NADH-ubiquinone oxidoreductase 75 kDa subunit, mit	K.VLFLLGADGGC*ITR.Q	1797.94	554	0	Yes	Tmito	Mitochondrion inner membrane.	1.3	1.23	1.265	0.378512	0.298658	0.338585	0.166767
O75521	ECI2	ECI2 Enoyl-CoA delta isomerase 2, mitochondrial	K.LHAVNAEEC*NVLQGR.W	2015.98	368	0	Yes	Tmito	Mitochondrion {ECO Peroxisome matrix.	1.23	1.3	1.265	0.298658	0.378512	0.338585	0.166767
P54136	RARS	RARS Arginine--tRNA ligase, cytoplasmic	K.HLPDNEC*IEK.V	1559.72	150	CONFLICT--DNECIEKVEI -> AMDVLKRVEF (in Ref. 1; AAB35627). {ECO:0000305}. ||	Yes	Tmito	Cytoplasm {ECO	1.35	1.18	1.265	0.432959	0.238787	0.335873	0.408787
Q7L2E3	DHX30	DHX30 Putative ATP-dependent RNA helicase DHX30	K.AAALAC*K.K	1009.52	309	0	Yes	Tmito	Cytoplasm {ECO	1.27	1.25	1.26	0.344828	0.321928	0.333378	0.0485725
P08559	PDHA1	PDHA1 Pyruvate dehydrogenase E1 component subunit alpha,	K.C*DLHRLEEGPPVTTVLTR.E	2399.22	41	0	Yes	Tmito	Mitochondrion matrix.	1.28	1.24	1.26	0.356144	0.31034	0.333242	0.0971909
Q96EY7	PTCD3	PTCD3 Pentatricopeptide repeat-containing protein 3, mit	K.DIAEPHIPC*LMPEYFEPQIK.D	2733.32	139	0	Yes	Tmito	Mitochondrion {ECO	1.29	1.23	1.26	0.367371	0.298658	0.333015	0.145901
P30084	ECHS1	ECHS1 Enoyl-CoA hydratase, mitochondrial	K.AFAAGADIKEMQNLSFQDC*YSSK.F	2887.31	111	0	Yes	Tmito	Mitochondrion matrix.	1.23	1.29	1.26	0.298658	0.367371	0.333015	0.145901
Q9NVV4	MTPAP	MTPAP Poly(A) RNA polymerase, mitochondrial	R.FSHQASGFQC*DLTTNNR.I	2289.02	324	0	Yes	Tmito	Cytoplasm {ECO	1.29	1.23	1.26	0.367371	0.298658	0.333015	0.145901
O94826	TOMM70A	TOMM70A Mitochondrial import receptor subunit TOM70	K.ILLDQVEEAVADFDEC*IR.L	2441.18	427	0	Yes	Tmito	Mitochondrion outer membrane {ECO	1.25	1.26	1.255	0.321928	0.333424	0.327676	0.024807
G3V325	PTCD1	PTCD1 Pentatricopeptide repeat-containing protein 1	R.MC*LDVFK.E	1217.57	315	0	Yes	Tpossible_mito	0	1.26	1.25	1.255	0.333424	0.321928	0.327676	0.024807
Q7L8L6	FASTKD5	FASTKD5 FAST kinase domain-containing protein 5	R.NQYC*YGSR.D	1352.57	708	0	Yes	Tmito	Mitochondrion matrix, mitochondrion nucleoid {ECO	1.24	1.27	1.255	0.31034	0.344828	0.327584	0.0744449
Q15119	PDK2	PDK2	K.HIGSIDPNC*NVSEVVK.D	2074.01	195	0	Yes	Tmito	Mitochondrion matrix.	1.39	1.13	1.26	0.475085	0.176323	0.325704	0.648616
Q8IYB8	SUPV3L1	SUPV3L1 ATP-dependent RNA helicase SUPV3L1, mitochondrial	K.KFNDPNDPC*K.I	1539.69	418	0	Yes	Tmito	Nucleus {ECO	1.34	1.17	1.255	0.422233	0.226509	0.324371	0.426666
O95299	NDUFA10	NDUFA10 NADH dehydrogenase	R.SRVITVDGNIC*TGK.G	1824.93	67	0	Yes	Tmito	Mitochondrion matrix {ECO	1.24	1.26	1.25	0.31034	0.333424	0.321882	0.0507098
Q13907	IDI1	IDI1 Isopentenyl-diphosphate Delta-isomerase 1	K.KNC*HLNENIEK.G	1703.82	39	0	Yes	Tpossible_mito	Peroxisome.	1.07	1.46	1.265	0.0976108	0.545968	0.32179	0.98523
O94826	TOMM70A	TOMM70A Mitochondrial import receptor subunit TOM70	K.SEMEMAHLYSLC*DAAHAQTEVAK.K	2898.3	588	0	Yes	Tmito	Mitochondrion outer membrane {ECO	1.23	1.27	1.25	0.298658	0.344828	0.321743	0.10147
P49419	ALDH7A1	ALDH7A1 Alpha-aminoadipic semialdehyde dehydrogenase	R.RSTC*TINYSK.D	1534.74	522	0	Yes	Tmito	Cytoplasm, cytosol {ECO Mitochondrion {ECO	1.23	1.27	1.25	0.298658	0.344828	0.321743	0.10147
P55809	OXCT1	OXCT1 Succinyl-CoA:3-ketoacid coenzyme A transferase 1,	K.STGC*DFAVSPK.L	1473.67	504	0	Yes	Tmito	Mitochondrion matrix.	1.23	1.27	1.25	0.298658	0.344828	0.321743	0.10147
Q96EY7	PTCD3	PTCD3 Pentatricopeptide repeat-containing protein 3, mit	K.NEHSYC*TMIR.G	1615.7	260	0	Yes	Tmito	Mitochondrion {ECO	1.22	1.28	1.25	0.286881	0.356144	0.321512	0.15233
Q9NP81	SARS2	SARS2 Serine--tRNA ligase, mitochondrial	R.FGEVTSASNC*TDFQSR.R	2111.92	425	0	Yes	Tmito	Mitochondrion matrix {ECO	1.13	1.38	1.255	0.176323	0.464668	0.320496	0.636174
Q96DV4	MRPL38	MRPL38 39S ribosomal protein L38, mitochondrial	K.QDQPIDFSEDARPSPC*YQLAQR.T	2927.35	290	0	Yes	Tmito	Mitochondrion {ECO	1.23	1.26	1.245	0.298658	0.333424	0.316041	0.0777838
Q3SY17	SLC25A52	SLC25A52 Solute carrier family 25 member 52	K.C*HGIGEYYR.G	1459.65	166	0	Yes	#N/A	Mitochondrion inner membrane {ECO	1.21	1.28	1.245	0.275007	0.356144	0.315575	0.181802
Q5TEU4	NDUFAF5	NDUFAF5 NADH dehydrogenase	R.NFPLALDLGC*GR.G	1637.81	98	0	Yes	Tmito	Mitochondrion inner membrane {ECO	1.08	1.43	1.255	0.111031	0.516015	0.313523	0.913383
P62906	RPL10A	RPL10A 60S ribosomal protein L10a	K.FSVC*VLGDQQHC*DEAK.A	2505.12	66	0	Yes	Tmito	0	1.25	1.23	1.24	0.321928	0.298658	0.310293	0.053028
P45880	VDAC2	VDAC2 Voltage-dependent anion-selective channel protein	R.PMC*IPPSYADLGK.A	1753.83	13	0	Yes	Tmito	Mitochondrion outer membrane {ECO	1.23	1.25	1.24	0.298658	0.321928	0.310293	0.053028
O75431	MTX2	MTX2 Metaxin-2	K.KTLDQVLEDVDQC*C*QALSQR.L	3018.43	189	0	Yes	Tmito	Mitochondrion outer membrane {ECO	1.09	1.41	1.25	0.124328	0.495695	0.310012	0.847053
Q9BQ69	MACROD1	MACROD1 O-acetyl-ADP-ribose deacetylase MACROD1	R.AAGPLLTDEC*R.T	1507.72	199	0	Yes	Tmito	Nucleus {ECO	1.21	1.27	1.24	0.275007	0.344828	0.309918	0.159304
Q8WVM0	TFB1M	TFB1M Dimethyladenosine transferase 1, mitochondrial	K.MC*DEDPQLFAYNFR.E	2111.91	311	0	Yes	Tmito	Mitochondrion {ECO	1.28	1.2	1.24	0.356144	0.263034	0.309589	0.212663
P51659	HSD17B4	HSD17B4 Peroxisomal multifunctional enzyme type 2	K.SNIHC*NTIAPNAGSR.M	1917.91	189	0	Yes	Tpossible_mito	Peroxisome.	1.2	1.28	1.24	0.263034	0.356144	0.309589	0.212663
Q9NQH7	XPNPEP3	XPNPEP3 Probable Xaa-Pro aminopeptidase 3	K.FEFEC*R.A	1192.51	290	0	Yes	Tmito	Mitochondrion {ECO Cytoplasm {ECO	1.2	1.28	1.24	0.263034	0.356144	0.309589	0.212663
P09001	MRPL3	MRPL3 39S ribosomal protein L3, mitochondrial	K.YTSKENC*NGK.M	1505.67	138	0	Yes	Tmito	Mitochondrion {ECO	1.19	1.29	1.24	0.250962	0.367371	0.309166	0.266245
O94826	TOMM70A	TOMM70A Mitochondrial import receptor subunit TOM70	K.C*FALYR.Q	1134.54	442	0	Yes	Tmito	Mitochondrion outer membrane {ECO	1.19	1.29	1.24	0.250962	0.367371	0.309166	0.266245
P22033	MUT	MUT Methylmalonyl-CoA mutase, mitochondrial	K.LRIEEC*AAR.R	1422.72	471	0	Yes	Tmito	Mitochondrion matrix.	1.19	1.29	1.24	0.250962	0.367371	0.309166	0.266245
Q9NP81	SARS2	SARS2 Serine--tRNA ligase, mitochondrial	R.MVCSSTC*YR.A	1468.61	328	0	Yes	Tmito	Mitochondrion matrix {ECO	1.53	1	1.265	0.613532	0	0.306766	1.41421
O95573	ACSL3	ACSL3 Long-chain-fatty-acid--CoA ligase 3	R.NTPLC*DSFVFR.K	1660.78	429	0	Yes	#N/A	Mitochondrion outer membrane {ECO	1.14	1.34	1.24	0.189034	0.422233	0.305633	0.539525
O94826	TOMM70A	TOMM70A Mitochondrial import receptor subunit TOM70	K.AKQYMEEENYDKIISEC*SK.E	2671.21	317	0	Yes	Tmito	Mitochondrion outer membrane {ECO	1.26	1.21	1.235	0.333424	0.275007	0.304215	0.135782
Q9BV79	MECR	MECR Trans-2-enoyl-CoA reductase, mitochondrial	R.LALNC*VGGK.S	1236.64	263	0	Yes	Tmito	Mitochondrion {ECO Cytoplasm {ECO	1.21	1.26	1.235	0.275007	0.333424	0.304215	0.135782
O60313	OPA1	OPA1 Dynamin-like 120 kDa protein, mitochondrial	K.C*NEEHPAYLASDEITTVR.K	2411.1	801	0	Yes	Tmito	Mitochondrion inner membrane {ECO	1.17	1.3	1.235	0.226509	0.378512	0.30251	0.355302
P42704	LRPPRC	LRPPRC Leucine-rich PPR motif-containing protein, mitocho	K.VFNDTC*R.S	1216.54	113	0	Yes	Tmito	Mitochondrion. Nucleus, nucleoplasm. Nucleus inner membrane. Nucleus outer membrane. Note=Seems to be predominantly mitochondrial.	1.22	1.24	1.23	0.286881	0.31034	0.298611	0.0555506
P08559	PDHA1	PDHA1 Pyruvate dehydrogenase E1 component subunit alpha,	R.GFC*HLCDGQEACCVGLEAGINPTDHLITAYR.A	3841.71	91	0	Yes	Tmito	Mitochondrion matrix.	1.22	1.24	1.23	0.286881	0.31034	0.298611	0.0555506
Q96CB9	NSUN4	NSUN4 Putative methyltransferase NSUN4	R.VLVDVPC*TTDR.H	1579.78	258	0	Yes	Tmito	Mitochondrion {ECO	1.08	1.4	1.24	0.111031	0.485427	0.298229	0.887699
Q7L2E3	DHX30	DHX30 Putative ATP-dependent RNA helicase DHX30	R.GEPGGILC*FLPGWQEIK.G	2207.11	673	0	Yes	Tmito	Cytoplasm {ECO	1.27	1.19	1.23	0.344828	0.250962	0.297895	0.22281
Q5JRX3	PITRM1	PITRM1 Presequence protease, mitochondrial	K.LGC*GLLDYR.E	1371.68	627	0	Yes	Tmito	Mitochondrion matrix {ECO	1.11	1.36	1.235	0.15056	0.443607	0.297083	0.6975
G3V325	PTCD1	PTCD1 Pentatricopeptide repeat-containing protein 1	R.DC*GLGDPQVASELLLKPR.E	2274.17	381	0	Yes	Tpossible_mito	0	1.17	1.29	1.23	0.226509	0.367371	0.29694	0.335438
P49419	ALDH7A1	ALDH7A1 Alpha-aminoadipic semialdehyde dehydrogenase	K.VLEDNKLPGAIC*SLTC*GGADIGTAMAK.D	3375.65	248	0	Yes	Tmito	Cytoplasm, cytosol {ECO Mitochondrion {ECO	1.12	1.34	1.23	0.163499	0.422233	0.292866	0.624698
P33121	ACSL1	ACSL1 Long-chain-fatty-acid--CoA ligase 1	R.GIQVSNNGPC*LGSR.K	1763.85	108	0	Yes	Tpossible_mito	Mitochondrion outer membrane {ECO	1.22	1.23	1.225	0.286881	0.298658	0.29277	0.0284446
O94826	TOMM70A	TOMM70A Mitochondrial import receptor subunit TOM70	K.ADEMYDKC*IDLEPDNATTYVHK.G	2934.3	502	0	Yes	Tmito	Mitochondrion outer membrane {ECO	1.24	1.21	1.225	0.31034	0.275007	0.292674	0.0853656
Q99832	CCT7	CCT7 T-complex protein 1 subunit eta	K.LPIGDVATQYFADRDMFC*AGR.V	2709.27	310	0	Yes	Tmito	Cytoplasm {ECO	1.24	1.21	1.225	0.31034	0.275007	0.292674	0.0853656
Q9Y697	NFS1	NFS1 Cysteine desulfurase, mitochondrial	K.DVALSSGSAC*TSASLEPSYVLR.A	2576.24	381	ACT_SITE--Cysteine persulfide intermediate. {ECO:0000250|UniProtKB:P0A6B7}. || METAL--Iron-sulfur (2Fe-2S); via persulfide group; shared with ISCU. {ECO:0000250|UniProtKB:O29689}. ||	Yes	Tmito	Mitochondrion {ECO Cytoplasm {ECO	1.26	1.19	1.225	0.333424	0.250962	0.292193	0.199559
Q16854	DGUOK	DGUOK Deoxyguanosine kinase, mitochondrial	K.AC*TAQSLGNLLDMMYR.E	2149.99	87	0	Yes	Tmito	Mitochondrion.	1.38	1.08	1.23	0.464668	0.111031	0.28785	0.868714
P05165	PCCA	PCCA Propionyl-CoA carboxylase alpha chain, mitochondri	K.MADEAVC*VGPAPTSK.S	1837.85	111	0	Yes	Tmito	Mitochondrion matrix {ECO	1.2	1.24	1.22	0.263034	0.31034	0.286687	0.116678
P08559	PDHA1	PDHA1 Pyruvate dehydrogenase E1 component subunit alpha,	K.LPC*IFICENNR.Y	1740.82	218	0	Yes	Tmito	Mitochondrion matrix.	1.25	1.19	1.22	0.321928	0.250962	0.286445	0.175185
Q6NVY1	HIBCH	HIBCH 3-hydroxyisobutyryl-CoA hydrolase, mitochondrial	K.AFC*AGGDIR.V	1271.59	95	0	Yes	Tmito	Mitochondrion {ECO	1.26	1.18	1.22	0.333424	0.238787	0.286105	0.233894
Q9H4B0	OSGEPL1	OSGEPL1 Probable tRNA threonylcarbamoyladenosine biosynthe	K.C*PLGVDISK.E	1293.65	390	0	Yes	Tmito	Mitochondrion {ECO	1.28	1.16	1.22	0.356144	0.214125	0.285134	0.352194
P50336	PPOX	PPOX Protoporphyrinogen oxidase	R.SC*FPSLFQAEQTHR.S	2013.93	183	0	Yes	Tmito	Mitochondrion inner membrane {ECO	1.07	1.38	1.225	0.0976108	0.464668	0.28114	0.923203
Q8IXI2	RHOT1	RHOT1 Mitochondrial Rho GTPase 1	K.MPPPQAFTC*NTADAPSKDIFVK.L	2741.32	559	0	Yes	Tmito	Mitochondrion outer membrane {ECO	1.11	1.33	1.22	0.15056	0.411426	0.280993	0.65646
O95299	NDUFA10	NDUFA10 NADH dehydrogenase	K.C*EVLQYSAR.E	1430.68	253	0	Yes	Tmito	Mitochondrion matrix {ECO	1.21	1.22	1.215	0.275007	0.286881	0.280944	0.0298859
Q8NBN7	RDH13	RDH13 Retinol dehydrogenase 13	K.DYVTGGAC*PSK.A	1459.66	30	0	Yes	Tpossible_mito	Mitochondrion inner membrane {ECO	1.21	1.22	1.215	0.275007	0.286881	0.280944	0.0298859
P40939	HADHA	HADHA Trifunctional enzyme subunit alpha, mitochondrial	R.SAVLISSKPGC*FIAGADINMLAACK.T	2900.46	97	0	Yes	Tmito	Mitochondrion.	1.21	1.22	1.215	0.275007	0.286881	0.280944	0.0298859
P28838	LAP3	LAP3 Cytosol aminopeptidase	R.SAGAC*TAAAFLK.E	1472.72	462	0	Yes	Tmito	Cytoplasm.	1.23	1.2	1.215	0.298658	0.263034	0.280846	0.0896928
Q96EY7	PTCD3	PTCD3 Pentatricopeptide repeat-containing protein 3, mit	K.VSNSPSQAIEVVELASAFSLPIC*EGLTQR.V	3409.73	642	0	Yes	Tmito	Mitochondrion {ECO	1.23	1.2	1.215	0.298658	0.263034	0.280846	0.0896928
Q9HA92	RSAD1	RSAD1 Radical S-adenosyl methionine domain-containing pr	R.THSAC*DALR.T	1335.61	175	0	Yes	Tmito	Mitochondrion {ECO	1.2	1.23	1.215	0.263034	0.298658	0.280846	0.0896928
Q9NVS2	MRPS18A	MRPS18A 28S ribosomal protein S18a, mitochondrial	R.DNVC*YSR.T	1218.52	186	0	Yes	Tmito	Mitochondrion {ECO	1.24	1.19	1.215	0.31034	0.250962	0.280651	0.149606
Q5JRX3	PITRM1	PITRM1 Presequence protease, mitochondrial	R.C*SVNATPQQMPQTEK.A	2024.93	780	0	Yes	Tmito	Mitochondrion matrix {ECO	1.25	1.18	1.215	0.321928	0.238787	0.280357	0.209696
Q16134	ETFDH	ETFDH Electron transfer flavoprotein-ubiquinone oxidored	R.ANC*EPQTYGIGLK.E	1755.84	266	0	Yes	Tmito	Mitochondrion inner membrane.	1.09	1.35	1.22	0.124328	0.432959	0.278644	0.783205
Q9BSF4	C19orf52	C19orf52 Uncharacterized protein C19orf52	R.YVNLGLC*SLVYEAPFDAQASLYQAR.C	3154.54	130	0	Yes	Tnon_mito	Mitochondrion inner membrane {ECO	1.05	1.4	1.225	0.0703893	0.485427	0.277908	1.05602
Q9NP81	SARS2	SARS2 Serine--tRNA ligase, mitochondrial	R.GAVFEGC*GMTPNANPSQIYNIDPAR.F	2985.37	272	0	Yes	Tmito	Mitochondrion matrix {ECO	1.12	1.31	1.215	0.163499	0.389567	0.276533	0.578066
Q9Y6N1	COX11	COX11 Cytochrome c oxidase assembly protein COX11, mitoc	K.IQC*FC*FEEQR.L	2028.9	217	0	Yes	Tmito	Mitochondrion inner membrane {ECO	0.91	1.61	1.26	-0.136062	0.687061	0.2755	2.11265
P19367	HK1	HK1 Hexokinase-1	R.AILQQLGLNSTC*DDSILVK.T	2394.24	813	0	Yes	Tmito	Mitochondrion outer membrane. Note=Its hydrophobic N-terminal sequence may be involved in membrane binding.	1.21	1.21	1.21	0.275007	0.275007	0.275007	0
O75439	PMPCB	PMPCB Mitochondrial-processing peptidase subunit beta	K.TNMLLQLDGSTPIC*EDIGR.Q	2439.18	419	0	Yes	Tmito	Mitochondrion matrix {ECO	1.21	1.21	1.21	0.275007	0.275007	0.275007	0
Q5T9A4	ATAD3B	ATAD3B ATPase family AAA domain-containing protein 3B	R.LHFDNC*VLKPATEGK.R	2035.02	492	0	Yes	Tmito	Mitochondrion inner membrane {ECO	1.23	1.19	1.21	0.298658	0.250962	0.27481	0.122727
O95140	MFN2	MFN2 Mitofusin-2	R.FEEC*ISQSAVK.T	1602.75	348	0	Yes	Tmito	Mitochondrion outer membrane {ECO	1.24	1.18	1.21	0.31034	0.238787	0.274563	0.184277
Q9Y305	ACOT9	ACOT9 Acyl-coenzyme A thioesterase 9, mitochondrial	K.SLEIC*HPQER.N	1573.75	299	0	Yes	Tmito	Mitochondrion {ECO	1.1	1.33	1.215	0.137504	0.411426	0.274465	0.70571
P51649	ALDH5A1	ALDH5A1 Succinate-semialdehyde dehydrogenase, mitochondria	R.VAEQLEVGMVGVNEGLISSVEC*PFGGVK.Q	3210.59	502	0	Yes	Tmito	Mitochondrion.	1.1	1.32	1.21	0.137504	0.400538	0.269021	0.691372
Q6PI48	DARS2	DARS2 Aspartate--tRNA ligase, mitochondrial	K.AIC*IPEGAK.Y	1263.64	371	0	Yes	Tmito	Mitochondrion matrix {ECO	1.2	1.21	1.205	0.263034	0.275007	0.269021	0.0314695
Q9NZJ6	COQ3	COQ3 Hexaprenyldihydroxybenzoate methyltransferase, mit	K.ILDVGC*GGGLLTEPLGR.L	2033.06	155	0	Yes	Tmito	Mitochondrion inner membrane {ECO	1.21	1.2	1.205	0.275007	0.263034	0.269021	0.0314695
O75521	ECI2	ECI2 Enoyl-CoA delta isomerase 2, mitochondrial	K.KLTAGEAC*AQGLVTEVFPDSTFQK.E	2903.44	312	0	Yes	Tmito	Mitochondrion {ECO Peroxisome matrix.	1.21	1.2	1.205	0.275007	0.263034	0.269021	0.0314695
P54819	AK2	AK2 Adenylate kinase 2, mitochondrial	K.NLETPLC*K.N	1279.64	92	DISULFID--{ECO:0000255|HAMAP-Rule:MF_03168, ECO:0000269|Ref.17}. ||	Yes	Tmito	Mitochondrion intermembrane space {ECO	1.21	1.2	1.205	0.275007	0.263034	0.269021	0.0314695
P45954	ACADSB	ACADSB Short/branched chain specific acyl-CoA dehydrogena	R.ASSTC*PLTFENVK.V	1758.84	261	0	Yes	Tmito	Mitochondrion matrix.	1.24	1.17	1.205	0.31034	0.226509	0.268424	0.220836
O75394	MRPL33	MRPL33 39S ribosomal protein L33, mitochondrial	R.MVSEAGTGFC*FNTK.R	1854.83	29	0	Yes	Tmito	Mitochondrion {ECO	1.26	1.15	1.205	0.333424	0.201634	0.267529	0.348335
P51649	ALDH5A1	ALDH5A1 Succinate-semialdehyde dehydrogenase, mitochondria	K.EVGEAIC*TDPLVSK.I	1823.9	272	0	Yes	Tmito	Mitochondrion.	1.22	1.18	1.2	0.286881	0.238787	0.262834	0.129389
Q96AY3	FKBP10	FKBP10 Peptidyl-prolyl cis-trans isomerase FKBP10	K.VIEGLDTGLQGMC*VGER.R	2140.03	447	0	Yes	Tmito	Endoplasmic reticulum lumen {ECO	1.18	1.22	1.2	0.238787	0.286881	0.262834	0.129389
P19367	HK1	HK1 Hexokinase-1	K.TVC*GVVSR.R	1182.6	823	0	Yes	Tmito	Mitochondrion outer membrane. Note=Its hydrophobic N-terminal sequence may be involved in membrane binding.	1.23	1.17	1.2	0.298658	0.226509	0.262583	0.194291
O75439	PMPCB	PMPCB Mitochondrial-processing peptidase subunit beta	R.VTC*LESGLR.V	1339.67	62	0	Yes	Tmito	Mitochondrion matrix {ECO	1.23	1.17	1.2	0.298658	0.226509	0.262583	0.194291
P55084	HADHB	HADHB Trifunctional enzyme subunit beta, mitochondrial	K.FNNWGGSLSLGHPFGATGC*R.L	2441.13	435	0	Yes	Tmito	Mitochondrion {ECO	1.16	1.24	1.2	0.214125	0.31034	0.262232	0.259443
P83111	LACTB	LACTB Serine beta-lactamase-like protein LACTB, mitochon	K.EVWSEGLGYADVENRVPC*KPETVMR.I	3227.54	154	0	Yes	Tmito	Mitochondrion {ECO	1.15	1.25	1.2	0.201634	0.321928	0.261781	0.324931
Q8NFF5	FLAD1	FLAD1 FAD synthase	R.LHYGTDPC*TGQPFR.F	1954.9	236	0	Yes	Tmito	Mitochondrion matrix {ECO Cytoplasm.	0.87	1.65	1.26	-0.200913	0.722466	0.260777	2.50378
P49753	ACOT2	ACOT2 Acyl-coenzyme A thioesterase 2, mitochondrial	K.SEFYANEAC*KR.L	1679.75	401	0	Yes	Tmito	Mitochondrion {ECO	1.18	1.21	1.195	0.238787	0.275007	0.256897	0.0996958
Q9H9J2	MRPL44	MRPL44 39S ribosomal protein L44, mitochondrial	K.SNQELSEQGTSFSQTC*LTQFLEDEYPDMPTEGIK.N	4216.88	136	0	Yes	Tmito	Mitochondrion {ECO	1.18	1.21	1.195	0.238787	0.275007	0.256897	0.0996958
P42704	LRPPRC	LRPPRC Leucine-rich PPR motif-containing protein, mitocho	R.SC*GSLLPELK.L	1408.72	130	0	Yes	Tmito	Mitochondrion. Nucleus, nucleoplasm. Nucleus inner membrane. Nucleus outer membrane. Note=Seems to be predominantly mitochondrial.	1.17	1.22	1.195	0.226509	0.286881	0.256695	0.166306
P50416	CPT1A	CPT1A Carnitine O-palmitoyltransferase 1, liver isoform	K.FSC*PETDSHR.F	1540.65	742	0	Yes	Tmito	Mitochondrion outer membrane {ECO	1.17	1.22	1.195	0.226509	0.286881	0.256695	0.166306
Q9NP92	MRPS30	MRPS30 28S ribosomal protein S30, mitochondrial	R.QNC*ADQIEVVFR.A	1783.85	316	0	Yes	Tmito	Mitochondrion {ECO	1.22	1.17	1.195	0.286881	0.226509	0.256695	0.166306
E7EVK2	MTG1	MTG1 Mitochondrial GTPase 1	K.NVIFTNC*VK.D	1399.71	113	0	Yes	Tmito	Mitochondrion inner membrane {ECO	1.17	1.22	1.195	0.226509	0.286881	0.256695	0.166306
O00411	POLRMT	POLRMT DNA-directed RNA polymerase, mitochondrial	R.LPEC*GSGDGSLQPPR.K	1875.88	94	0	Yes	Tmito	Mitochondrion {ECO	1.24	1.15	1.195	0.31034	0.201634	0.255987	0.300277
P22570	FDXR	FDXR NADPH:adrenodoxin oxidoreductase, mitochondrial	R.ALEIPGEELPGVC*SAR.A	2004	152	0	Yes	Tmito	Mitochondrion inner membrane {ECO	1.32	1.08	1.2	0.400538	0.111031	0.255785	0.80033
Q13423	NNT	NNT NAD(P) transhydrogenase, mitochondrial	R.EANSIIITPGYGLC*AAK.A	2084.06	936	0	Yes	Tmito	Mitochondrion inner membrane {ECO	1.13	1.26	1.195	0.176323	0.333424	0.254873	0.435853
Q9NWS8	RMND1	RMND1 Required for meiotic nuclear division protein 1 ho	K.TC*QFLSIGR.R	1386.69	390	0	Yes	Tmito	Mitochondrion {ECO	1.19	1.19	1.19	0.250962	0.250962	0.250962	0
P38646	HSPA9	HSPA9 Stress-70 protein, mitochondrial	R.RTIAPC*QK.A	1278.67	366	0	Yes	Tmito	Mitochondrion {ECO	1.18	1.2	1.19	0.238787	0.263034	0.250911	0.0683335
Q14318	FKBP8	FKBP8 Peptidyl-prolyl cis-trans isomerase FKBP8	K.REC*GNAHYQR.A	1595.72	227	0	Yes	Tmito	Mitochondrion {ECO Mitochondrion membrane {ECO Mitochondrion membrane {ECO	1.17	1.21	1.19	0.226509	0.275007	0.250758	0.13676
Q7Z7H8	MRPL10	MRPL10 39S ribosomal protein L10, mitochondrial	K.EMVRILRTVPFLPLLGGC*IDDTILSR.Q	3291.79	180	0	Yes	Tmito	Mitochondrion {ECO	1.21	1.17	1.19	0.275007	0.226509	0.250758	0.13676
Q99714	HSD17B10	HSD17B10 3-hydroxyacyl-CoA dehydrogenase type-2	K.KLGNNC*VFAPADVTSEK.D	2156.06	58	0	Yes	Tmito	Mitochondrion {ECO	1.21	1.17	1.19	0.275007	0.226509	0.250758	0.13676
P30405	PPIF	PPIF Peptidyl-prolyl cis-trans isomerase F, mitochondri	K.IVITDC*GQLS.-	1410.7	203	MOD_RES--S-nitrosocysteine. {ECO:0000250|UniProtKB:Q99KR7}. || MUTAGEN--C->S: Blocks Ca(2+)-induced mPTP opening and reduces hydrogen peroxide-induced cell death. {ECO:0000269|PubMed:21930693}. ||	Yes	Tmito	Mitochondrion matrix {ECO	1.21	1.17	1.19	0.275007	0.226509	0.250758	0.13676
Q8IXI2	RHOT1	RHOT1 Mitochondrial Rho GTPase 1	K.AVLHPTGPLYC*PEEK.E	2017	175	0	Yes	Tmito	Mitochondrion outer membrane {ECO	1.17	1.21	1.19	0.226509	0.275007	0.250758	0.13676
Q9NZJ6	COQ3	COQ3 Hexaprenyldihydroxybenzoate methyltransferase, mit	K.GETEELQANAC*TNPAVHEK.L	2404.09	358	0	Yes	Tmito	Mitochondrion inner membrane {ECO	1.31	1.08	1.195	0.389567	0.111031	0.250299	0.786876
Q8N983	MRPL43	MRPL43 39S ribosomal protein L43, mitochondrial	R.EESIHC*K.S	1207.54	91	0	Yes	Tmito	Mitochondrion {ECO	1.15	1.23	1.19	0.201634	0.298658	0.250146	0.274266
Q9Y6C9	MTCH2	MTCH2 Mitochondrial carrier homolog 2	K.TYC*C*DLK.M	1570.68	296	0	Yes	Tmito	Mitochondrion inner membrane {ECO	1.24	1.14	1.19	0.31034	0.189034	0.249687	0.343536
Q96RP9	GFM1	GFM1 Elongation factor G, mitochondrial	R.YQPC*LPSTQEDVINK.Y	2098	723	0	Yes	Tmito	Mitochondrion {ECO	1.13	1.25	1.19	0.176323	0.321928	0.249125	0.41328
Q8NBN7	RDH13	RDH13 Retinol dehydrogenase 13	R.DMEKC*EAAAK.D	1457.64	75	0	Yes	Tpossible_mito	Mitochondrion inner membrane {ECO	1.1	1.28	1.19	0.137504	0.356144	0.246824	0.626366
O95182	NDUFA7	NDUFA7 NADH dehydrogenase	K.LSNNYYC*TR.D	1495.67	55	0	Yes	Tmito	Mitochondrion inner membrane {ECO	1.2	1.17	1.185	0.263034	0.226509	0.244771	0.105518
P42704	LRPPRC	LRPPRC Leucine-rich PPR motif-containing protein, mitocho	R.C*VANNQVETLEK.L	1709.82	930	0	Yes	Tmito	Mitochondrion. Nucleus, nucleoplasm. Nucleus inner membrane. Nucleus outer membrane. Note=Seems to be predominantly mitochondrial.	1.15	1.22	1.185	0.201634	0.286881	0.244258	0.246784
Q8NE62	CHDH	CHDH Choline dehydrogenase, mitochondrial	K.ADSAYHPSC*TCK.M	1701.7	514	0	Yes	Tmito	Mitochondrion inner membrane {ECO	1.14	1.23	1.185	0.189034	0.298658	0.243846	0.31789
Q9BRJ2	MRPL45	MRPL45 39S ribosomal protein L45, mitochondrial	R.SIHLAC*TAGIFDAYVPPEGDAR.I	2666.28	80	0	Yes	Tmito	Mitochondrion {ECO	1.23	1.14	1.185	0.298658	0.189034	0.243846	0.31789
Q8NC60	NOA1	NOA1 Nitric oxide-associated protein 1	R.LWEDC*AR.A	1254.56	272	0	Yes	Tmito	Mitochondrion inner membrane {ECO	2.09	0.67	1.38	1.0635	-0.577767	0.242868	4.77854
Q9NSE4	IARS2	IARS2 Isoleucine--tRNA ligase, mitochondrial	K.KPGLEEAVESAC*AMR.D	1953.93	883	0	Yes	Tmito	Mitochondrion matrix {ECO	1.12	1.25	1.185	0.163499	0.321928	0.242713	0.461559
P07954	FH	FH Fumarate hydratase, mitochondrial	K.FEALAAHDALVELSGAMNTTAC*SLMK.I	3057.46	333	0	Yes	Tmito	Mitochondrion. Cytoplasm.	1.1	1.27	1.185	0.137504	0.344828	0.241166	0.607884
Q15118	PDK1	PDK1	K.HYNTNHEADDWC*VPSREPK.D	2661.16	421	0	Yes	Tmito	Mitochondrion matrix {ECO	1.33	1.05	1.19	0.411426	0.0703893	0.240908	1.001
Q5JRX3	PITRM1	PITRM1 Presequence protease, mitochondrial	K.FRQC*LQENPK.F	1624.79	477	DISULFID--{ECO:0000305|PubMed:16849325}. ||	Yes	Tmito	Mitochondrion matrix {ECO	1.18	1.18	1.18	0.238787	0.238787	0.238787	0
P54886	ALDH18A1	ALDH18A1 Delta-1-pyrroline-5-carboxylate synthase	K.EAVQLVNTREEVEDLC*R.L	2366.15	546	0	Yes	Tmito	Mitochondrion inner membrane {ECO	1.19	1.17	1.18	0.250962	0.226509	0.238735	0.0724272
P54886	ALDH18A1	ALDH18A1 Delta-1-pyrroline-5-carboxylate synthase	K.LGSAVVTRGDEC*GLALGR.L	2137.09	88	0	Yes	Tmito	Mitochondrion inner membrane {ECO	1.19	1.17	1.18	0.250962	0.226509	0.238735	0.0724272
Q9Y4W6	AFG3L2	AFG3L2 AFG3-like protein 2	K.DVAGC*EEAK.L	1283.56	313	0	Yes	Tmito	Mitochondrion {ECO	1.17	1.19	1.18	0.226509	0.250962	0.238735	0.0724272
Q16134	ETFDH	ETFDH Electron transfer flavoprotein-ubiquinone oxidored	R.LQINAQNC*VHCK.T	1789.85	586	METAL--Iron-sulfur (4Fe-4S). {ECO:0000255}. ||	Yes	Tmito	Mitochondrion inner membrane.	1.21	1.15	1.18	0.275007	0.201634	0.23832	0.217701
P40939	HADHA	HADHA Trifunctional enzyme subunit alpha, mitochondrial	K.TGIEQGSDAGYLC*ESQK.F	2148.96	322	0	Yes	Tmito	Mitochondrion.	1.26	1.1	1.18	0.333424	0.137504	0.235464	0.588356
Q86VU5	COMTD1	COMTD1 Catechol O-methyltransferase domain-containing pro	R.VVTC*EVDAQPPELGRPLWR.Q	2528.28	133	0	Yes	Tmito	Membrane {ECO	1.09	1.27	1.18	0.124328	0.344828	0.234578	0.664671
P28838	LAP3	LAP3 Cytosol aminopeptidase	R.AAVAAGC*R.Q	1080.53	129	0	Yes	Tmito	Cytoplasm.	1.17	1.18	1.175	0.226509	0.238787	0.232648	0.0373186
Q6PI48	DARS2	DARS2 Aspartate--tRNA ligase, mitochondrial	R.C*YRDEGSRPDR.Q	1715.76	264	0	Yes	Tmito	Mitochondrion matrix {ECO	1.17	1.18	1.175	0.226509	0.238787	0.232648	0.0373186
Q96I59	NARS2	NARS2 Probable asparagine--tRNA ligase, mitochondrial	K.VIGNC*DAK.D	1181.57	121	0	Yes	Tmito	Mitochondrion matrix {ECO	1.19	1.16	1.175	0.250962	0.214125	0.232543	0.112012
P82921	MRPS21	MRPS21 28S ribosomal protein S21, mitochondrial	K.NRADPWQGC*.-	1408.61	87	0	Yes	Tmito	Mitochondrion {ECO	1.15	1.2	1.175	0.201634	0.263034	0.232334	0.186872
Q9H9J2	MRPL44	MRPL44 39S ribosomal protein L44, mitochondrial	K.TAFVNSC*YIK.S	1507.73	96	0	Yes	Tmito	Mitochondrion {ECO	1.15	1.2	1.175	0.201634	0.263034	0.232334	0.186872
Q15119	PDK2	PDK2	R.HYQTIQEAGDWC*VPSTEPK.N	2552.16	392	0	Yes	Tmito	Mitochondrion matrix.	1.21	1.14	1.175	0.275007	0.189034	0.23202	0.262012
Q6PI48	DARS2	DARS2 Aspartate--tRNA ligase, mitochondrial	K.TAELLNAC*K.K	1324.66	152	VARIANT--C -> F (in LBSL; dbSNP:rs121918208). {ECO:0000269|PubMed:17384640}. ||	Yes	Tmito	Mitochondrion matrix {ECO	1.23	1.12	1.175	0.298658	0.163499	0.231079	0.413592
Q9NYY8	FASTKD2	FASTKD2 FAST kinase domain-containing protein 2	K.LHTLDTC*LK.L	1405.72	546	0	Yes	Tmito	Mitochondrion matrix, mitochondrion nucleoid {ECO	1.12	1.23	1.175	0.163499	0.298658	0.231079	0.413592
P36776	LONP1	LONP1 Lon protease homolog, mitochondrial	R.ALC*GLDESK.A	1297.61	682	0	Yes	Tmito	Mitochondrion matrix {ECO	1.07	1.28	1.175	0.0976108	0.356144	0.226877	0.805768
A3KMH1	VWA8	VWA8 von Willebrand factor A domain-containing protein	R.LLSQPC*ASDR.F	1451.7	416	0	Yes	Tmito	Mitochondrion {ECO Mitochondrion {ECO	1.17	1.17	1.17	0.226509	0.226509	0.226509	0
Q9H4K7	GTPBP5	GTPBP5 GTP-binding protein 5	R.APVTC*TPGQPGQQR.V	1801.87	206	0	Yes	#N/A	Mitochondrion. Mitochondrion inner membrane; Peripheral membrane protein; Matrix side.	1.17	1.17	1.17	0.226509	0.226509	0.226509	0
P24752	ACAT1	ACAT1 Acetyl-CoA acetyltransferase, mitochondrial	K.DGLTDVYNKIHMGSC*AENTAK.K	2630.21	196	0	Yes	Tmito	Mitochondrion.	1.17	1.17	1.17	0.226509	0.226509	0.226509	0
Q9Y2Z4	YARS2	YARS2 Tyrosine--tRNA ligase, mitochondrial	K.EAPFSEFFLDPGTSVLDTC*R.K	2594.2	413	0	Yes	Tmito	Mitochondrion matrix {ECO	1.18	1.16	1.17	0.238787	0.214125	0.226456	0.0770071
O75616	ERAL1	ERAL1 GTPase Era, mitochondrial	K.QYLLTQAQPGPWEYHSAVLTSQTPEEIC*ANIIR.E	4121.04	348	0	Yes	Tmito	Mitochondrion matrix. Mitochondrion inner membrane; Peripheral membrane protein. Note=Localizes on the matrix side on the mitochondrial inner membrane.	1.16	1.18	1.17	0.214125	0.238787	0.226456	0.0770071
Q9NVS2	MRPS18A	MRPS18A 28S ribosomal protein S18a, mitochondrial	K.ITGLC*QEEHR.K	1547.73	108	0	Yes	Tmito	Mitochondrion {ECO	1.15	1.19	1.17	0.201634	0.250962	0.226298	0.154133
P42704	LRPPRC	LRPPRC Leucine-rich PPR motif-containing protein, mitocho	R.LQWFC*DR.C	1329.61	927	0	Yes	Tmito	Mitochondrion. Nucleus, nucleoplasm. Nucleus inner membrane. Nucleus outer membrane. Note=Seems to be predominantly mitochondrial.	1.2	1.14	1.17	0.263034	0.189034	0.226034	0.231497
Q8WVM0	TFB1M	TFB1M Dimethyladenosine transferase 1, mitochondrial	K.WLENISC*R.D	1382.66	160	0	Yes	Tmito	Mitochondrion {ECO	1.2	1.14	1.17	0.263034	0.189034	0.226034	0.231497
P54136	RARS	RARS Arginine--tRNA ligase, cytoplasmic	K.IVFVPGC*SIPLTIVK.S	1949.1	369	0	Yes	Tmito	Cytoplasm {ECO	1.06	1.29	1.175	0.0840643	0.367371	0.225718	0.887517
Q9BZE1	MRPL37	MRPL37 39S ribosomal protein L37, mitochondrial	R.ETYC*PVIVDNLIQLC*K.S	2577.27	177	0	Yes	Tmito	Mitochondrion {ECO	1.02	1.34	1.18	0.0285692	0.422233	0.225401	1.23496
Q8NBU5	ATAD1	ATAD1 ATPase family AAA domain-containing protein 1	R.DAALLC*VR.E	1222.63	310	0	Yes	Tpossible_mito	Peroxisome {ECO	1.12	1.22	1.17	0.163499	0.286881	0.22519	0.387426
Q8NBX0	SCCPDH	SCCPDH Saccharopine dehydrogenase-like oxidoreductase	K.QATVVLNC*VGPYR.F	1782.91	98	0	Yes	Tmito	0	1.24	1.1	1.17	0.31034	0.137504	0.223922	0.545788
Q99798	ACO2	ACO2 Aconitate hydratase, mitochondrial	R.DLGGIVLANAC*GPCIGQWDR.K	2478.18	448	METAL--Iron-sulfur (4Fe-4S). {ECO:0000250}. ||	Yes	Tmito	Mitochondrion {ECO	1.09	1.25	1.17	0.124328	0.321928	0.223128	0.626206
Q9H1K1	ISCU	ISCU Iron-sulfur cluster assembly enzyme ISCU, mitochon	K.LHC*SMLAEDAIK.A	1692.81	138	0	Yes	Tmito	Mitochondrion {ECO Cytoplasm. Nucleus {ECO	1.16	1.17	1.165	0.214125	0.226509	0.220317	0.0397456
Q7L0Y3	TRMT10C	TRMT10C Mitochondrial ribonuclease P protein 1	K.RLNLATEC*LPLDK.Y	1848.97	335	0	Yes	Tmito	Mitochondrion matrix, mitochondrion nucleoid {ECO	1.16	1.17	1.165	0.214125	0.226509	0.220317	0.0397456
P30084	ECHS1	ECHS1 Enoyl-CoA hydratase, mitochondrial	K.ALNALC*DGLIDELNQALK.T	2277.17	62	0	Yes	Tmito	Mitochondrion matrix.	1.16	1.17	1.165	0.214125	0.226509	0.220317	0.0397456
P49189	ALDH9A1	ALDH9A1 4-trimethylaminobutyraldehyde dehydrogenase	K.SPLIIFSDC*DMNNAVK.G	2130.01	267	0	Yes	Tmito	Cytoplasm {ECO	1.17	1.16	1.165	0.226509	0.214125	0.220317	0.0397456
Q9HBH5	RDH14	RDH14 Retinol dehydrogenase 14	R.LDVLINNAGIFQC*PYMK.T	2302.15	148	0	Yes	Tpossible_mito	0	1.15	1.18	1.165	0.201634	0.238787	0.22021	0.1193
P49821	NDUFV1	NDUFV1 NADH dehydrogenase	K.HESC*GQCTPCR.E	1696.67	379	METAL--Iron-sulfur (4Fe-4S). {ECO:0000255}. ||	Yes	Tmito	Mitochondrion inner membrane; Peripheral membrane protein; Matrix side.	1.13	1.2	1.165	0.176323	0.263034	0.219679	0.27911
Q9H2U2	PPA2	PPA2 Inorganic pyrophosphatase 2, mitochondrial	K.ILSC*GEVIHVK.I	1559.83	180	0	Yes	Tmito	Mitochondrion {ECO	1.13	1.2	1.165	0.176323	0.263034	0.219679	0.27911
Q86YH6	PDSS2	PDSS2 Decaprenyl-diphosphate synthase subunit 2	K.IAILSGDFLLANAC*NGLALLQNTK.V	2836.51	200	0	Yes	Tmito	Mitochondrion {ECO	1.11	1.22	1.165	0.15056	0.286881	0.21872	0.440717
Q99595	TIMM17A	TIMM17A Mitochondrial import inner membrane translocase su	R.IVDDC*GGAFTMGTIGGGIFQAIK.G	2634.28	17	DISULFID--{ECO:0000250|UniProtKB:P39515}. ||	Yes	Tmito	Mitochondrion inner membrane; Multi-pass membrane protein.	1.08	1.25	1.165	0.111031	0.321928	0.21648	0.688871
P49419	ALDH7A1	ALDH7A1 Alpha-aminoadipic semialdehyde dehydrogenase	R.GEVITTYC*PANNEPIAR.V	2211.06	70	0	Yes	Tmito	Cytoplasm, cytosol {ECO Mitochondrion {ECO	1.14	1.18	1.16	0.189034	0.238787	0.21391	0.164465
P82933	MRPS9	MRPS9 28S ribosomal protein S9, mitochondrial	K.HDVTC*TVSGGGR.S	1550.7	330	0	Yes	Tmito	Mitochondrion {ECO	1.19	1.13	1.16	0.250962	0.176323	0.213642	0.247037
Q8WWV3	RTN4IP1	RTN4IP1 Reticulon-4-interacting protein 1, mitochondrial	K.VGGLNDKNC*TGK.R	1567.76	203	0	Yes	Tmito	Mitochondrion outer membrane {ECO	1.2	1.12	1.16	0.263034	0.163499	0.213267	0.330021
Q96D53	ADCK4	ADCK4 Uncharacterized aarF domain-containing protein kin	R.IVQTLC*TVR.G	1394.75	147	0	Yes	Tmito	Mitochondrion membrane {ECO	1.2	1.12	1.16	0.263034	0.163499	0.213267	0.330021
Q9H9P8	L2HGDH	L2HGDH L-2-hydroxyglutarate dehydrogenase, mitochondrial	R.ISELSGC*TPDPR.I	1636.77	272	0	Yes	Tmito	Mitochondrion {ECO	1.24	1.08	1.16	0.31034	0.111031	0.210686	0.668923
P56962	STX17	STX17 Syntaxin-17	K.LTSSC*PDLPSQTDKK.C	1982.96	290	0	Yes	Tmito	Endoplasmic reticulum membrane {ECO	1.07	1.25	1.16	0.0976108	0.321928	0.209769	0.756146
Q96CQ1	SLC25A36	SLC25A36 Solute carrier family 25 member 36	K.TC*ATTIAYPHEVVR.T	1923.95	239	0	Yes	Tmito	Mitochondrion inner membrane {ECO	1.02	1.31	1.165	0.0285692	0.389567	0.209068	1.22096
Q7L2E3	DHX30	DHX30 Putative ATP-dependent RNA helicase DHX30	R.C*NVIITQPR.R	1405.73	484	0	Yes	Tmito	Cytoplasm {ECO	1.16	1.15	1.155	0.214125	0.201634	0.207879	0.0424883
O60313	OPA1	OPA1 Dynamin-like 120 kDa protein, mitochondrial	K.NRTQEQC*VHNETK.N	1949.9	786	0	Yes	Tmito	Mitochondrion inner membrane {ECO	1.17	1.14	1.155	0.226509	0.189034	0.207771	0.127538
P13995	MTHFD2	MTHFD2 Bifunctional methylenetetrahydrofolate dehydrogena	R.IC*NAVSPDKDVDGFHVINVGR.M	2618.29	145	0	Yes	Tmito	Mitochondrion.	1.14	1.17	1.155	0.189034	0.226509	0.207771	0.127538
O60313	OPA1	OPA1 Dynamin-like 120 kDa protein, mitochondrial	K.EGC*TVSPETISLNVK.G	1939.95	375	0	Yes	Tmito	Mitochondrion inner membrane {ECO	1.14	1.17	1.155	0.189034	0.226509	0.207771	0.127538
Q9P2R7	SUCLA2	SUCLA2 Succinyl-CoA ligase	R.C*DVIAQGIVMAVK.D	1708.88	384	0	Yes	Tmito	Mitochondrion {ECO	1.18	1.13	1.155	0.238787	0.176323	0.207555	0.212805
P42704	LRPPRC	LRPPRC Leucine-rich PPR motif-containing protein, mitocho	K.GMQELGVHPDQETYTDYVIPC*FDSVNSAR.A	3635.64	484	0	Yes	Tmito	Mitochondrion. Nucleus, nucleoplasm. Nucleus inner membrane. Nucleus outer membrane. Note=Seems to be predominantly mitochondrial.	1.12	1.19	1.155	0.163499	0.250962	0.20723	0.298439
P55809	OXCT1	OXCT1 Succinyl-CoA:3-ketoacid coenzyme A transferase 1,	R.NFNLPMC*K.A	1328.62	235	0	Yes	Tmito	Mitochondrion matrix.	1.12	1.19	1.155	0.163499	0.250962	0.20723	0.298439
Q9HC21	SLC25A19	SLC25A19 Mitochondrial thiamine pyrophosphate carrier	K.KNENLQNLLC*GSGAGVISK.T	2308.18	222	0	Yes	Tmito	Mitochondrion inner membrane; Multi-pass membrane protein.	1.19	1.12	1.155	0.250962	0.163499	0.20723	0.298439
Q92667	AKAP1	AKAP1 A-kinase anchor protein 1, mitochondrial	K.SIPLEC*PLSSPK.G	1632.83	147	0	Yes	Tmito	Mitochondrion outer membrane {ECO	1.11	1.2	1.155	0.15056	0.263034	0.206797	0.384588
Q8NFF5	FLAD1	FLAD1 FAD synthase	R.SLGVQVC*R.V	1223.62	147	0	Yes	Tmito	Mitochondrion matrix {ECO Cytoplasm.	1.21	1.1	1.155	0.275007	0.137504	0.206255	0.471405
Q99798	ACO2	ACO2 Aconitate hydratase, mitochondrial	K.C*TTDHISAAGPWLK.F	1862.9	592	0	Yes	Tmito	Mitochondrion {ECO	1.23	1.08	1.155	0.298658	0.111031	0.204845	0.647672
P08559	PDHA1	PDHA1 Pyruvate dehydrogenase E1 component subunit alpha,	R.EATRFAAAYC*R.S	1620.76	273	0	Yes	Tmito	Mitochondrion matrix.	1.16	1.14	1.15	0.214125	0.189034	0.201579	0.088015
Q969S9	GFM2	GFM2 Ribosome-releasing factor 2, mitochondrial	R.VTLAQTAVPVLC*GSALK.N	2034.12	329	0	Yes	Tmito	Mitochondrion {ECO	1.17	1.13	1.15	0.226509	0.176323	0.201416	0.176186
P00367	GLUD1	GLUD1 Glutamate dehydrogenase 1, mitochondrial	K.AKPYEGSILEADC*DILIPAASEK.Q	2796.39	376	0	Yes	Tmito	Mitochondrion matrix.	1.17	1.13	1.15	0.226509	0.176323	0.201416	0.176186
Q53H12	AGK	AGK Acylglycerol kinase, mitochondrial	K.EDFLNIC*IEPDTISK.G	2100.01	334	0	Yes	Tmito	Mitochondrion inner membrane {ECO	1.18	1.12	1.15	0.238787	0.163499	0.201143	0.264671
P82912	MRPS11	MRPS11 28S ribosomal protein S11, mitochondrial	K.ASHNNTQIQVVSASNEPLAFASC*GTEGFR.N	3398.59	112	0	Yes	Tmito	Mitochondrion {ECO	1.12	1.18	1.15	0.163499	0.238787	0.201143	0.264671
Q9Y619	SLC25A15	SLC25A15 Mitochondrial ornithine transporter 1	R.GLTDC*CLK.T	1271.58	50	0	Yes	Tmito	Mitochondrion inner membrane; Multi-pass membrane protein {ECO	1.21	1.09	1.15	0.275007	0.124328	0.199668	0.533617
O75390	CS	CS Citrate synthase, mitochondrial	R.YTC*QREFALK.H	1620.79	359	0	Yes	Tmito	Mitochondrion matrix.	1.21	1.09	1.15	0.275007	0.124328	0.199668	0.533617
P49411	TUFM	TUFM Elongation factor Tu, mitochondrial	K.GEETPVIVGSALC*ALEGR.D	2164.08	222	0	Yes	Tmito	Mitochondrion {ECO	1.14	1.15	1.145	0.189034	0.201634	0.195334	0.045612
O75390	CS	CS Citrate synthase, mitochondrial	R.FRGFSIPEC*QK.L	1673.81	101	0	Yes	Tmito	Mitochondrion matrix.	1.15	1.14	1.145	0.201634	0.189034	0.195334	0.045612
P49411	TUFM	TUFM Elongation factor Tu, mitochondrial	K.GDEC*ELLGHSK.N	1549.7	290	0	Yes	Tmito	Mitochondrion {ECO	1.16	1.13	1.145	0.214125	0.176323	0.195224	0.13692
O94826	TOMM70A	TOMM70A Mitochondrial import receptor subunit TOM70	K.EVAQDC*TK.A	1255.57	176	0	Yes	Tmito	Mitochondrion outer membrane {ECO	1.12	1.17	1.145	0.163499	0.226509	0.195004	0.228481
O95299	NDUFA10	NDUFA10 NADH dehydrogenase	K.QC*VDHYNEVK.S	1596.71	183	0	Yes	Tmito	Mitochondrion matrix {ECO	1.12	1.17	1.145	0.163499	0.226509	0.195004	0.228481
O75648	TRMU	TRMU Mitochondrial tRNA-specific 2-thiouridylase 1	K.GRTPNPDIVC*NK.H	1675.83	101	ACT_SITE--Nucleophile. {ECO:0000250}. || DISULFID--{ECO:0000250}. ||	Yes	Tmito	Mitochondrion {ECO	1.17	1.12	1.145	0.226509	0.163499	0.195004	0.228481
Q6YN16	HSDL2	HSDL2 Hydroxysteroid dehydrogenase-like protein 2	K.ALPC*IVDVR.D	1347.71	71	0	Yes	Tmito	Peroxisome {ECO	1.17	1.12	1.145	0.226509	0.163499	0.195004	0.228481
P48735	IDH2	IDH2 Isocitrate dehydrogenase	K.DLAGC*IHGLSNVK.L	1688.85	418	0	Yes	Tmito	Mitochondrion.	1.18	1.11	1.145	0.238787	0.15056	0.194673	0.320465
P21953	BCKDHB	BCKDHB 2-oxoisovalerate dehydrogenase subunit beta, mitoc	R.SGDLFNC*GSLTIR.S	1744.84	177	0	Yes	Tmito	Mitochondrion matrix.	1.11	1.18	1.145	0.15056	0.238787	0.194673	0.320465
Q9Y276	BCS1L	BCS1L Mitochondrial chaperone BCS1	R.GYLLYGPPGC*GK.S	1586.77	234	NP_BIND--ATP. {ECO:0000255}. ||	Yes	Tmito	Mitochondrion inner membrane {ECO	1.09	1.2	1.145	0.124328	0.263034	0.193681	0.5064
Q9NYY8	FASTKD2	FASTKD2 FAST kinase domain-containing protein 2	K.VVLDNIHGC*PLR.I	1697.88	377	0	Yes	Tmito	Mitochondrion matrix, mitochondrion nucleoid {ECO	1.32	0.99	1.155	0.400538	-0.0144996	0.193019	1.52045
Q9BZE1	MRPL37	MRPL37 39S ribosomal protein L37, mitochondrial	R.NHIENQDEC*VLNVISHAR.L	2454.17	153	0	Yes	Tmito	Mitochondrion {ECO	1.14	1.14	1.14	0.189034	0.189034	0.189034	0
Q8NBU5	ATAD1	ATAD1 ATPase family AAA domain-containing protein 1	R.HVDLLEVAQETDGFSGSDLKEMC*R.D	3042.4	303	0	Yes	Tpossible_mito	Peroxisome {ECO	1.14	1.14	1.14	0.189034	0.189034	0.189034	0
P24752	ACAT1	ACAT1 Acetyl-CoA acetyltransferase, mitochondrial	K.QGEYGLASIC*NGGGGASAMLIQK.L	2588.23	413	ACT_SITE--Proton acceptor. {ECO:0000305}. ||	Yes	Tmito	Mitochondrion.	1.12	1.16	1.14	0.163499	0.214125	0.188812	0.189596
P23786	CPT2	CPT2 Carnitine O-palmitoyltransferase 2, mitochondrial	K.TLTIDC*VQFQR.G	1685.83	445	0	Yes	Tmito	Mitochondrion inner membrane; Peripheral membrane protein; Matrix side.	1.09	1.19	1.14	0.124328	0.250962	0.187645	0.477196
Q16822	PCK2	PCK2 Phosphoenolpyruvate carboxykinase	K.VEC*VGDDIAWMR.F	1755.79	325	0	Yes	Tmito	Mitochondrion.	1.19	1.09	1.14	0.250962	0.124328	0.187645	0.477196
Q8NCN5	PDPR	PDPR Pyruvate dehydrogenase phosphatase regulatory subu	R.FC*AGILSTAR.H	1400.7	85	0	Yes	Tmito	Mitochondrion matrix {ECO	1.44	0.9	1.17	0.526069	-0.152003	0.187033	2.56356
P42704	LRPPRC	LRPPRC Leucine-rich PPR motif-containing protein, mitocho	R.LIASYC*NVGDIEGASK.I	2002.97	208	0	Yes	Tmito	Mitochondrion. Nucleus, nucleoplasm. Nucleus inner membrane. Nucleus outer membrane. Note=Seems to be predominantly mitochondrial.	1.27	1.02	1.145	0.344828	0.0285692	0.186699	1.19781
Q5T9A4	ATAD3B	ATAD3B ATPase family AAA domain-containing protein 3B	K.DGVLTEAMMDAC*VQDAVQQYR.Q	2706.21	557	0	Yes	Tmito	Mitochondrion inner membrane {ECO	1.27	1.02	1.145	0.344828	0.0285692	0.186699	1.19781
Q9UH62	ARMCX3	ARMCX3 Armadillo repeat-containing X-linked protein 3	K.VYMNQVC*DDTITSR.L	2007.9	208	0	Yes	#N/A	Mitochondrion outer membrane {ECO	1.12	1.15	1.135	0.163499	0.201634	0.182566	0.147703
Q9Y399	MRPS2	MRPS2 28S ribosomal protein S2, mitochondrial	R.DC*GEYAHTR.Y	1413.59	162	0	Yes	Tmito	Mitochondrion {ECO	1.15	1.12	1.135	0.201634	0.163499	0.182566	0.147703
P49821	NDUFV1	NDUFV1 NADH dehydrogenase	K.NAC*GSGYDFDVFVVR.G	2011.91	187	0	Yes	Tmito	Mitochondrion inner membrane; Peripheral membrane protein; Matrix side.	1.15	1.12	1.135	0.201634	0.163499	0.182566	0.147703
Q16134	ETFDH	ETFDH Electron transfer flavoprotein-ubiquinone oxidored	R.FC*PAGVYEFVPVEQGDGFR.L	2480.15	561	METAL--Iron-sulfur (4Fe-4S). {ECO:0000255}. ||	Yes	Tmito	Mitochondrion inner membrane.	1.12	1.15	1.135	0.163499	0.201634	0.182566	0.147703
P49821	NDUFV1	NDUFV1 NADH dehydrogenase	K.QIEGHTIC*ALGDGAAWPVQGLIR.H	2768.41	425	METAL--Iron-sulfur (4Fe-4S). {ECO:0000255}. ||	Yes	Tmito	Mitochondrion inner membrane; Peripheral membrane protein; Matrix side.	1.15	1.12	1.135	0.201634	0.163499	0.182566	0.147703
P28331	NDUFS1	NDUFS1 NADH-ubiquinone oxidoreductase 75 kDa subunit, mit	K.AVTEGAQAVEEPSIC*.-	1866.87	727	0	Yes	Tmito	Mitochondrion inner membrane.	1.03	1.25	1.14	0.0426443	0.321928	0.182286	1.08337
P38646	HSPA9	HSPA9 Stress-70 protein, mitochondrial	K.AKC*ELSSSVQTDINLPYLTMDSSGPK.H	3147.51	317	0	Yes	Tmito	Mitochondrion {ECO	1.17	1.1	1.135	0.226509	0.137504	0.182006	0.345791
Q9BXK5	BCL2L13	BCL2L13 Bcl-2-like protein 13	R.HTSPVFSPANPESSMEDC*LAHLGEK.V	3046.38	103	0	Yes	Tmito	Mitochondrion membrane {ECO Nucleus {ECO	1.17	1.1	1.135	0.226509	0.137504	0.182006	0.345791
P22033	MUT	MUT Methylmalonyl-CoA mutase, mitochondrial	R.ARC*TVGEITDALKK.V	1867.98	560	VARIANT--C -> Y (in MMAM; mut0; dbSNP:rs1238333040). {ECO:0000269|PubMed:16281286}. ||	Yes	Tmito	Mitochondrion matrix.	1.02	1.26	1.14	0.0285692	0.333424	0.180996	1.19099
P49419	ALDH7A1	ALDH7A1 Alpha-aminoadipic semialdehyde dehydrogenase	K.GSDC*GIVNVNIPTSGAEIGGAFGGEK.H	2812.33	478	0	Yes	Tmito	Cytoplasm, cytosol {ECO Mitochondrion {ECO	1.21	1.06	1.135	0.275007	0.0840643	0.179536	0.752034
Q9BSF4	C19orf52	C19orf52 Uncharacterized protein C19orf52	R.DC*DINDDEFLHLPAHLR.V	2386.1	182	0	Yes	Tnon_mito	Mitochondrion inner membrane {ECO	1.24	1.03	1.135	0.31034	0.0426443	0.176492	1.07251
O00483	NDUFA4	NDUFA4 NADH dehydrogenase	R.LALFNPDVC*WDR.N	1811.86	44	0	Yes	Tmito	Mitochondrion inner membrane {ECO	1.13	1.13	1.13	0.176323	0.176323	0.176323	0
P38646	HSPA9	HSPA9 Stress-70 protein, mitochondrial	K.GAVVGIDLGTTNSC*VAVMEGK.Q	2384.17	66	CONFLICT--C -> S (in Ref. 9; AA sequence). {ECO:0000305}. ||	Yes	Tmito	Mitochondrion {ECO	1.12	1.14	1.13	0.163499	0.189034	0.176266	0.102436
Q99714	HSD17B10	HSD17B10 3-hydroxyacyl-CoA dehydrogenase type-2	K.VC*NFLASQVPFPSR.L	1927.96	214	0	Yes	Tmito	Mitochondrion {ECO	1.14	1.12	1.13	0.189034	0.163499	0.176266	0.102436
Q13423	NNT	NNT NAD(P) transhydrogenase, mitochondrial	K.KTC*DALQAK.V	1339.67	1073	0	Yes	Tmito	Mitochondrion inner membrane {ECO	1.11	1.15	1.13	0.15056	0.201634	0.176097	0.205086
Q9UH62	ARMCX3	ARMCX3 Armadillo repeat-containing X-linked protein 3	K.MAEGGSGDVDDAGDC*SGAR.Y	2132.84	52	0	Yes	#N/A	Mitochondrion outer membrane {ECO	1.09	1.17	1.13	0.124328	0.226509	0.175418	0.411887
Q9BW92	TARS2	TARS2 Threonine--tRNA ligase, mitochondrial	R.IC*QELTAAAR.P	1437.72	185	0	Yes	Tmito	Mitochondrion matrix {ECO	1.17	1.09	1.13	0.226509	0.124328	0.175418	0.411887
Q8WV60	PTCD2	PTCD2 Pentatricopeptide repeat-containing protein 2, mit	K.KVAVAC*NLSGTK.E	1552.82	67	0	Yes	Tmito	Mitochondrion {ECO	1.18	1.08	1.13	0.238787	0.111031	0.174909	0.516479
Q86WA6	BPHL	BPHL Valacyclovir hydrolase	K.HLPDGNIC*R.H	1386.66	225	0	Yes	Tpossible_mito	0	1.18	1.08	1.13	0.238787	0.111031	0.174909	0.516479
Q9P0J1	PDP1	PDP1	R.RSAATC*LQTR.G	1468.74	132	0	Yes	Tmito	Mitochondrion matrix {ECO	1.18	1.08	1.13	0.238787	0.111031	0.174909	0.516479
P49821	NDUFV1	NDUFV1 NADH dehydrogenase	R.GAGAYIC*GEETALIESIEGK.Q	2374.13	206	0	Yes	Tmito	Mitochondrion inner membrane; Peripheral membrane protein; Matrix side.	1.19	1.07	1.13	0.250962	0.0976108	0.174286	0.622168
Q13011	ECH1	ECH1 Delta(3,5)-Delta(2,4)-dienoyl-CoA isomerase, mitoc	R.EMVEC*FNK.I	1361.59	92	0	Yes	Tmito	Mitochondrion {ECO	1.22	1.04	1.13	0.286881	0.0565835	0.171732	0.948249
Q9H2U2	PPA2	PPA2 Inorganic pyrophosphatase 2, mitochondrial	K.STHQC*WK.A	1251.56	274	0	Yes	Tmito	Mitochondrion {ECO	1.13	1.12	1.125	0.176323	0.163499	0.169911	0.053369
Q9BTZ2	DHRS4	DHRS4 Dehydrogenase/reductase SDR family member 4	R.VNC*LAPGLIK.T	1389.76	209	0	Yes	Tpossible_mito	Peroxisome {ECO Nucleus {ECO	1.12	1.13	1.125	0.163499	0.176323	0.169911	0.053369
Q96I99	SUCLG2	SUCLG2 Succinyl-CoA ligase	K.IDATQVEVNPFGETPEGQVVC*FDAK.I	3056.44	255	0	Yes	Tmito	Mitochondrion {ECO	1.14	1.11	1.125	0.189034	0.15056	0.169797	0.160223
Q9H9P8	L2HGDH	L2HGDH L-2-hydroxyglutarate dehydrogenase, mitochondrial	K.AC*FLGATVK.Y	1271.65	376	0	Yes	Tmito	Mitochondrion {ECO	1.1	1.15	1.125	0.137504	0.201634	0.169569	0.267426
Q6PI48	DARS2	DARS2 Aspartate--tRNA ligase, mitochondrial	K.ILC*EAPVESVVQVSGTVISRPAGQENPK.M	3270.69	108	0	Yes	Tmito	Mitochondrion matrix {ECO	1.16	1.09	1.125	0.214125	0.124328	0.169226	0.375212
P42704	LRPPRC	LRPPRC Leucine-rich PPR motif-containing protein, mitocho	K.LFEC*DRDQMYYNLLK.L	2314.07	952	0	Yes	Tmito	Mitochondrion. Nucleus, nucleoplasm. Nucleus inner membrane. Nucleus outer membrane. Note=Seems to be predominantly mitochondrial.	1.09	1.16	1.125	0.124328	0.214125	0.169226	0.375212
Q8IXI2	RHOT1	RHOT1 Mitochondrial Rho GTPase 1	R.IC*FNTPLAPQALEDVK.N	2122.08	216	0	Yes	Tmito	Mitochondrion outer membrane {ECO	1.07	1.18	1.125	0.0976108	0.238787	0.168199	0.593503
Q9NWR8	CCDC109B	CCDC109B Coiled-coil domain-containing protein 109B	K.IAYDVQC*PK.R	1398.68	147	0	Yes	Tmito	Mitochondrion inner membrane {ECO	1.07	1.18	1.125	0.0976108	0.238787	0.168199	0.593503
Q53H12	AGK	AGK Acylglycerol kinase, mitochondrial	R.AAC*QEAQVFGNQLIPPNAQVK.K	2589.3	43	0	Yes	Tmito	Mitochondrion inner membrane {ECO	1.12	1.12	1.12	0.163499	0.163499	0.163499	0
Q9HCC0	MCCC2	MCCC2 Methylcrotonoyl-CoA carboxylase beta chain, mitoch	K.AATGEEVSAEDLGGADLHC*R.K	2364.06	267	0	Yes	Tmito	Mitochondrion matrix {ECO	1.14	1.1	1.12	0.189034	0.137504	0.163269	0.223175
Q13084	MRPL28	MRPL28 39S ribosomal protein L28, mitochondrial	K.TPKEDLC*SK.F	1382.67	154	0	Yes	Tmito	Mitochondrion {ECO	1.1	1.14	1.12	0.137504	0.189034	0.163269	0.223175
P25325	MPST	MPST 3-mercaptopyruvate sulfurtransferase	R.HIPGAAFFDIDQC*SDR.T	2154.98	65	0	Yes	Tmito	Cytoplasm {ECO	1.15	1.09	1.12	0.201634	0.124328	0.162981	0.335397
Q8TCS8	PNPT1	PNPT1 Polyribonucleotide nucleotidyltransferase 1, mitoc	R.C*DGRDLTSLR.N	1497.71	359	0	Yes	Tmito	Cytoplasm. Mitochondrion. Mitochondrion intermembrane space; Peripheral membrane protein.	1.08	1.16	1.12	0.111031	0.214125	0.162578	0.448388
Q9BZE1	MRPL37	MRPL37 39S ribosomal protein L37, mitochondrial	K.RETYC*PVIVDNLIQLCK.S	2427.23	177	0	Yes	Tmito	Mitochondrion {ECO	1.08	1.16	1.12	0.111031	0.214125	0.162578	0.448388
Q8TAA5	GRPEL2	GRPEL2 GrpE protein homolog 2, mitochondrial	K.TTEC*ISEESEPEDQKLTLEK.V	2672.24	126	0	Yes	Tmito	Mitochondrion matrix {ECO	1.01	1.24	1.125	0.0143553	0.31034	0.162348	1.28916
O15270	SPTLC2	SPTLC2 Serine palmitoyltransferase 2	R.NTGSC*QEAAAK.V	1441.64	188	0	Yes	Tmito	Endoplasmic reticulum membrane {ECO	1.17	1.07	1.12	0.226509	0.0976108	0.16206	0.562413
Q5T440	IBA57	IBA57 Putative transferase CAF17, mitochondrial	R.VWAVLPSSPEAC*GAASLQER.A	2434.19	170	0	Yes	Tmito	Mitochondrion {ECO	1.17	1.07	1.12	0.226509	0.0976108	0.16206	0.562413
Q96I99	SUCLG2	SUCLG2 Succinyl-CoA ligase	R.SC*NGPVLVGSPQGGVDIEEVAASNPELIFK.E	3390.68	162	0	Yes	Tmito	Mitochondrion {ECO	1.06	1.18	1.12	0.0840643	0.238787	0.161426	0.677745
Q92552	MRPS27	MRPS27 28S ribosomal protein S27, mitochondrial	R.EKEHYC*LADLASLMDK.T	2229.04	49	0	Yes	Tmito	Cytoplasm {ECO	1	1.25	1.125	0	0.321928	0.160964	1.41421
P04040	CAT	CAT Catalase	R.LC*ENIAGHLK.D	1459.74	460	0	Yes	Tpossible_mito	Peroxisome.	1.19	1.05	1.12	0.250962	0.0703893	0.160675	0.794669
Q99797	MIPEP	MIPEP Mitochondrial intermediate peptidase	R.EAAEEAC*R.S	1240.53	142	0	Yes	Tmito	Mitochondrion matrix.	1.22	1.02	1.12	0.286881	0.0285692	0.157725	1.15805
Q9Y277	VDAC3	VDAC3 Voltage-dependent anion-selective channel protein	K.ASGNLETKYKVC*NYGLTFTQK.W	2728.35	65	0	Yes	Tmito	Mitochondrion outer membrane.	1.11	1.12	1.115	0.15056	0.163499	0.157029	0.0582649
Q5TGZ0	MINOS1	MINOS1 Mitochondrial inner membrane organizing system pro	R.C*LADAVVK.I	1180.61	13	0	Yes	Tmito	Mitochondrion inner membrane {ECO	1.12	1.11	1.115	0.163499	0.15056	0.157029	0.0582649
O75390	CS	CS Citrate synthase, mitochondrial	K.LPC*VAAK.I	1063.56	211	0	Yes	Tmito	Mitochondrion matrix.	1.11	1.12	1.115	0.15056	0.163499	0.157029	0.0582649
P12235	SLC25A4	SLC25A4 ADP/ATP translocase 1	K.GADIMYTGTVDC*WR.K	1950.86	257	0	Yes	Tmito	Mitochondrion inner membrane; Multi-pass membrane protein.	1.12	1.11	1.115	0.163499	0.15056	0.157029	0.0582649
O75879	PET112	PET112 Glutamyl-tRNA(Gln) amidotransferase subunit B, mit	K.LGC*TMSMR.D	1260.56	322	0	Yes	Tmito	Mitochondrion {ECO	1.13	1.1	1.115	0.176323	0.137504	0.156913	0.174933
Q96HY7	DHTKD1	DHTKD1 Probable 2-oxoglutarate dehydrogenase E1 component	R.VEELC*PFPLDSLQQEMSK.Y	2456.16	839	0	Yes	Tmito	Mitochondrion {ECO	1.1	1.13	1.115	0.137504	0.176323	0.156913	0.174933
Q16698	DECR1	DECR1 2,4-dienoyl-CoA reductase, mitochondrial	K.GMTTLLSSLGAQC*VIASR.K	2171.11	86	0	Yes	Tmito	Mitochondrion.	1.09	1.14	1.115	0.124328	0.189034	0.156681	0.292019
Q9NYK5	MRPL39	MRPL39 39S ribosomal protein L39, mitochondrial	K.ATEEC*TST.-	1203.49	335	0	Yes	Tmito	Mitochondrion {ECO	1.15	1.08	1.115	0.201634	0.111031	0.156333	0.409804
Q6PI48	DARS2	DARS2 Aspartate--tRNA ligase, mitochondrial	K.LRLEC*ADLLETR.G	1793.92	459	0	Yes	Tmito	Mitochondrion matrix {ECO	1.08	1.15	1.115	0.111031	0.201634	0.156333	0.409804
Q9HC36	RNMTL1	RNMTL1 RNA methyltransferase-like protein 1	K.GC*VDAWEPK.V	1366.61	244	0	Yes	Tmito	Mitochondrion {ECO	0.85	1.46	1.155	-0.234465	0.545968	0.155752	3.54314
Q8IXI1	RHOT2	RHOT2 Mitochondrial Rho GTPase 2	K.SFAHC*ASVYK.H	1474.68	504	0	Yes	Tmito	Mitochondrion outer membrane {ECO	1.19	1.04	1.115	0.250962	0.0565835	0.153773	0.893827
P30405	PPIF	PPIF Peptidyl-prolyl cis-trans isomerase F, mitochondri	R.ALC*TGEKGFGYK.G	1635.79	82	0	Yes	Tmito	Mitochondrion matrix {ECO	0.99	1.25	1.12	-0.0144996	0.321928	0.153714	1.54761
P82675	MRPS5	MRPS5 28S ribosomal protein S5, mitochondrial	R.EEC*GPLPIVVASPR.G	1829.93	377	0	Yes	Tmito	Mitochondrion {ECO	0.99	1.25	1.12	-0.0144996	0.321928	0.153714	1.54761
I3L0E3	MRPS17	MRPS17 28S ribosomal protein S17, mitochondrial	K.VIDPVTGKPC*AGTTYLESPLSSETTQLSK.N	3385.69	195	0	Yes	Tmito	0	1.11	1.11	1.11	0.15056	0.15056	0.15056	0
Q3ZCQ8	TIMM50	TIMM50 Mitochondrial import inner membrane translocase su	R.VVVVDC*KK.E	1251.68	249	0	Yes	Tmito	Mitochondrion inner membrane {ECO Nucleus speckle {ECO	1.12	1.1	1.11	0.163499	0.137504	0.150501	0.122135
Q9Y3B7	MRPL11	MRPL11 39S ribosomal protein L11, mitochondrial	R.GVSINQFC*K.E	1357.66	50	0	Yes	Tmito	Mitochondrion {ECO	1.1	1.12	1.11	0.137504	0.163499	0.150501	0.122135
Q9NVH1	DNAJC11	DNAJC11 DnaJ homolog subfamily C member 11	K.AGLPGFYDPC*VGEEK.N	1944.89	518	0	Yes	Tmito	Mitochondrion {ECO Mitochondrion outer membrane {ECO	1.09	1.13	1.11	0.124328	0.176323	0.150325	0.244574
Q96E11	MRRF	MRRF Ribosome-recycling factor, mitochondrial	K.SPQLILVNMASFPEC*TAAAIK.A	2567.31	154	0	Yes	Tmito	Mitochondrion {ECO	1.13	1.09	1.11	0.176323	0.124328	0.150325	0.244574
O00411	POLRMT	POLRMT DNA-directed RNA polymerase, mitochondrial	R.VC*VVSVEKPTLPSK.E	1849	413	0	Yes	Tmito	Mitochondrion {ECO	1.13	1.09	1.11	0.176323	0.124328	0.150325	0.244574
Q6YN16	HSDL2	HSDL2 Hydroxysteroid dehydrogenase-like protein 2	K.TAIHTAAMDMLGGPGIESQC*R.K	2522.17	218	0	Yes	Tmito	Peroxisome {ECO	1.08	1.14	1.11	0.111031	0.189034	0.150033	0.367628
P51659	HSD17B4	HSD17B4 Peroxisomal multifunctional enzyme type 2	K.IC*DFENASKPQSIQESTGSIIEVLSK.I	3186.57	277	0	Yes	Tpossible_mito	Peroxisome.	1.08	1.14	1.11	0.111031	0.189034	0.150033	0.367628
P24752	ACAT1	ACAT1 Acetyl-CoA acetyltransferase, mitochondrial	R.QAVLGAGLPISTPC*TTINK.V	2247.19	119	0	Yes	Tmito	Mitochondrion.	1.08	1.14	1.11	0.111031	0.189034	0.150033	0.367628
Q7Z2W9	MRPL21	MRPL21 39S ribosomal protein L21, mitochondrial	K.VTSEDLILIGNELDLAC*GER.I	2523.25	124	0	Yes	Tmito	Mitochondrion {ECO	1.08	1.14	1.11	0.111031	0.189034	0.150033	0.367628
Q9Y3E5	PTRH2	PTRH2 Peptidyl-tRNA hydrolase 2, mitochondrial	K.QWEYC*GQPK.V	1500.66	111	0	Yes	Tmito	Mitochondrion.	1.08	1.14	1.11	0.111031	0.189034	0.150033	0.367628
O76031	CLPX	CLPX ATP-dependent Clp protease ATP-binding subunit clp	R.NAVIPQYQALFSMDKC*ELNVTEDALK.A	3304.62	538	0	Yes	Tmito	Mitochondrion. Mitochondrion matrix, mitochondrion nucleoid.	1.14	1.08	1.11	0.189034	0.111031	0.150033	0.367628
P08559	PDHA1	PDHA1 Pyruvate dehydrogenase E1 component subunit alpha,	K.NFYGGNGIVGAQVPLGAGIALAC*K.Y	2653.37	181	0	Yes	Tmito	Mitochondrion matrix.	1.07	1.15	1.11	0.0976108	0.201634	0.149622	0.491607
Q9NYY8	FASTKD2	FASTKD2 FAST kinase domain-containing protein 2	R.SAYC*LGSSHPR.G	1539.7	645	0	Yes	Tmito	Mitochondrion matrix, mitochondrion nucleoid {ECO	1.05	1.17	1.11	0.0703893	0.226509	0.148449	0.743643
P45954	ACADSB	ACADSB Short/branched chain specific acyl-CoA dehydrogena	K.VGSFC*LSEAGAGSDSFALK.T	2209.03	175	NP_BIND--FAD. {ECO:0000269|Ref.12}. ||	Yes	Tmito	Mitochondrion matrix.	0.83	1.48	1.155	-0.268817	0.565597	0.14839	3.97614
Q96E29	MTERFD1	MTERFD1 mTERF domain-containing protein 1, mitochondrial	K.LVSIPDEIFC*EEIAK.A	2069.04	399	0	Yes	Tmito	Mitochondrion {ECO	1.32	0.93	1.125	0.400538	-0.104697	0.14792	2.41519
P13804	ETFA	ETFA Electron transfer flavoprotein subunit alpha, mito	K.C*DKVAQDLC*K.V	1848.86	68	0	Yes	Tmito	Mitochondrion matrix {ECO	1.04	1.18	1.11	0.0565835	0.238787	0.147685	0.872377
P50336	PPOX	PPOX Protoporphyrinogen oxidase	R.LPLTLAGASYEGVAVNDC*IESGR.Q	2698.33	459	0	Yes	Tmito	Mitochondrion inner membrane {ECO	1.26	0.97	1.115	0.333424	-0.0439433	0.14474	1.84357
Q9Y277	VDAC3	VDAC3 Voltage-dependent anion-selective channel protein	K.YMLDC*R.T	1162.51	229	0	Yes	Tmito	Mitochondrion outer membrane.	1.11	1.1	1.105	0.15056	0.137504	0.144032	0.0640977
P24752	ACAT1	ACAT1 Acetyl-CoA acetyltransferase, mitochondrial	K.VC*ASGMK.A	1057.48	126	ACT_SITE--Acyl-thioester intermediate. {ECO:0000305}. ||	Yes	Tmito	Mitochondrion.	1.1	1.11	1.105	0.137504	0.15056	0.144032	0.0640977
Q8N4Q0	ZADH2	ZADH2 Zinc-binding alcohol dehydrogenase domain-containi	R.DC*PVPLPGDGDLLVR.N	1928.96	55	0	Yes	Tpossible_mito	Peroxisome {ECO	1.1	1.11	1.105	0.137504	0.15056	0.144032	0.0640977
Q15046	KARS	KARS Lysine--tRNA ligase	K.ILDDIC*VAK.A	1351.7	427	0	Yes	Tmito	Cytoplasm, cytosol {ECO Mitochondrion {ECO	1.09	1.12	1.105	0.124328	0.163499	0.143913	0.192461
Q70CQ3	USP30	USP30 Ubiquitin carboxyl-terminal hydrolase 30	R.MQHQSQEC*K.S	1480.63	513	0	Yes	#N/A	Mitochondrion outer membrane {ECO	1.08	1.13	1.105	0.111031	0.176323	0.143677	0.321332
Q96CQ1	SLC25A36	SLC25A36 Solute carrier family 25 member 36	R.MGAFEC*VR.K	1274.57	163	0	Yes	Tmito	Mitochondrion inner membrane {ECO	1.22	1	1.11	0.286881	0	0.143441	1.41421
A4D1E9	GTPBP10	GTPBP10 GTP-binding protein 10	K.GKDC*EIPVPVGISVTDENGK.I	2420.19	88	VARIANT--C -> W (in dbSNP:rs42663). {ECO:0000269|PubMed:14702039, ECO:0000269|PubMed:15489334, ECO:0000269|PubMed:17974005}. ||	Yes	Tmito	Nucleus, nucleolus {ECO	1.07	1.14	1.105	0.0976108	0.189034	0.143322	0.451052
P05166	PCCB	PCCB Propionyl-CoA carboxylase beta chain, mitochondria	K.VASGC*LDINSSVK.G	1654.81	365	0	Yes	Tmito	Mitochondrion matrix {ECO	1.04	1.17	1.105	0.0565835	0.226509	0.141546	0.848877
Q96EY7	PTCD3	PTCD3 Pentatricopeptide repeat-containing protein 3, mit	R.DKHPPELQVAFADC*AADIK.S	2431.18	551	0	Yes	Tmito	Mitochondrion {ECO	1.18	1.03	1.105	0.238787	0.0426443	0.140716	0.985631
Q9BSH4	TACO1	TACO1 Translational activator of cytochrome c oxidase 1	K.FIC*DASSLHQVR.K	1737.84	234	0	Yes	Tmito	Mitochondrion {ECO	1.11	1.09	1.1	0.15056	0.124328	0.137444	0.134953
P28838	LAP3	LAP3 Cytosol aminopeptidase	R.ADMGGAATIC*SAIVSAAK.L	1999.97	313	0	Yes	Tmito	Cytoplasm.	1.08	1.12	1.1	0.111031	0.163499	0.137265	0.270281
Q9BSH4	TACO1	TACO1 Translational activator of cytochrome c oxidase 1	K.EGGPNPEHNSNLANILEVC*R.S	2526.19	112	0	Yes	Tmito	Mitochondrion {ECO	1.12	1.08	1.1	0.163499	0.111031	0.137265	0.270281
Q9BW92	TARS2	TARS2 Threonine--tRNA ligase, mitochondrial	R.LLGVLAESC*GGK.W	1508.78	603	0	Yes	Tmito	Mitochondrion matrix {ECO	1.26	0.96	1.11	0.333424	-0.0588937	0.137265	2.02098
Q8IYU8	EFHA1	EFHA1 EF-hand domain-containing family member A1	K.DIEDTLSGIQTAGC*GSTFFR.D	2481.15	144	0	Yes	#N/A	Mitochondrion intermembrane space {ECO	1.07	1.13	1.1	0.0976108	0.176323	0.136967	0.40636
Q96NB2	SFXN2	SFXN2 Sideroflexin-2	K.C*ELPVSYLEPK.L	1639.81	290	0	Yes	Tpossible_mito	Mitochondrion membrane {ECO	1.16	1.04	1.1	0.214125	0.0565835	0.135354	0.823015
Q9H078	CLPB	CLPB Caseinolytic peptidase B protein homolog	R.VVNQLAAAYEQDLLPGGC*TLR.I	2594.31	647	0	Yes	Tmito	Mitochondrion {ECO	1.04	1.16	1.1	0.0565835	0.214125	0.135354	0.823015
P00367	GLUD1	GLUD1 Glutamate dehydrogenase 1, mitochondrial	K.C*AVVDVPFGGAK.A	1524.75	172	MOD_RES--ADP-ribosylcysteine. {ECO:0000269|PubMed:16023112}. ||	Yes	Tmito	Mitochondrion matrix.	1.03	1.17	1.1	0.0426443	0.226509	0.134576	0.96608
Q02218	OGDH	OGDH 2-oxoglutarate dehydrogenase, mitochondrial	R.VVNAPIFHVNSDDPEAVMYVC*K.V	2810.34	487	0	Yes	Tmito	Mitochondrion matrix {ECO	1.02	1.18	1.1	0.0285692	0.238787	0.133678	1.11197
Q9BVS5	TRMT61B	TRMT61B Potential tRNA (adenine(58)-N(1))-methyltransferas	R.HVSPSC*STSR.E	1422.65	143	0	Yes	Tmito	Mitochondrion {ECO	1.32	0.91	1.115	0.400538	-0.136062	0.132238	2.86932
Q9UDR5	AASS	AASS Alpha-aminoadipic semialdehyde synthase, mitochond	K.KYNINPVSMDIC*KQEEK.L	2402.16	534	0	Yes	Tmito	Mitochondrion {ECO	1.1	1.09	1.095	0.137504	0.124328	0.130916	0.0711633
Q99497	PARK7	PARK7 Protein DJ-1	K.VTVAGLAGKDPVQC*SR.D	1964.01	46	LIPID--S-palmitoyl cysteine. {ECO:0000269|PubMed:23847046}. || MUTAGEN--C->A: Reduced localization in lipid rafts; when associated with A-106. {ECO:0000269|PubMed:15181200, ECO:0000269|PubMed:15502874, ECO:0000269|PubMed:18711745, ECO:0000269|PubMed:23847046}. || MUTAGEN--C->A: Reduces protein stability. No effect on oxidation. {ECO:0000269|PubMed:15181200, ECO:0000269|PubMed:15502874, ECO:000026…	Yes	Tmito	Cell membrane {ECO	1.09	1.1	1.095	0.124328	0.137504	0.130916	0.0711633
P23919	DTYMK	DTYMK Thymidylate kinase	K.LVEALC*AAGHR.A	1501.76	31	CONFLICT--CAAGHRA -> SRGPPP (in Ref. 1; CAA38528). {ECO:0000305}. ||	Yes	Tpossible_mito	0	1.1	1.09	1.095	0.137504	0.124328	0.130916	0.0711633
O14874	BCKDK	BCKDK	K.LTDFPPIKDQADEAQYC*QLVR.Q	2813.37	152	0	Yes	Tmito	Mitochondrion matrix. Mitochondrion {ECO	1.09	1.1	1.095	0.124328	0.137504	0.130916	0.0711633
Q99832	CCT7	CCT7 T-complex protein 1 subunit eta	R.YNFFTGC*PK.A	1438.65	364	CONFLICT--C -> L (in Ref. 8; AAB41437). {ECO:0000305}. ||	Yes	Tmito	Cytoplasm {ECO	1.11	1.08	1.095	0.15056	0.111031	0.130795	0.213698
Q14318	FKBP8	FKBP8 Peptidyl-prolyl cis-trans isomerase FKBP8	R.SC*SLVLEHQPDNIK.A	1945.95	295	0	Yes	Tmito	Mitochondrion {ECO Mitochondrion membrane {ECO Mitochondrion membrane {ECO	1.08	1.11	1.095	0.111031	0.15056	0.130795	0.213698
Q9Y2R9	MRPS7	MRPS7 28S ribosomal protein S7, mitochondrial	K.NC*EPMIGLVPILK.G	1789.95	152	0	Yes	Tmito	Mitochondrion {ECO	1.07	1.12	1.095	0.0976108	0.163499	0.130555	0.35686
P51659	HSD17B4	HSD17B4 Peroxisomal multifunctional enzyme type 2	K.FIYEGSSDFSC*LPTFGVIIGQK.S	2771.35	373	0	Yes	Tpossible_mito	Peroxisome.	1.07	1.12	1.095	0.0976108	0.163499	0.130555	0.35686
Q10713	PMPCA	PMPCA Mitochondrial-processing peptidase subunit alpha	K.HGGIC*DCQTSR.D	1595.67	140	0	Yes	Tmito	Mitochondrion matrix {ECO	1.06	1.13	1.095	0.0840643	0.176323	0.130194	0.501074
Q53H12	AGK	AGK Acylglycerol kinase, mitochondrial	K.ATVFLNPAAC*K.G	1496.76	72	0	Yes	Tmito	Mitochondrion inner membrane {ECO	1.13	1.06	1.095	0.176323	0.0840643	0.130194	0.501074
Q9BYT8	NLN	NLN Neurolysin, mitochondrial	R.IVHLQETC*DLGK.I	1717.86	153	0	Yes	Tmito	Mitochondrion intermembrane space {ECO	1.13	1.06	1.095	0.176323	0.0840643	0.130194	0.501074
Q96HP4	OXNAD1	OXNAD1 Oxidoreductase NAD-binding domain-containing prote	K.IAC*SLHVTK.Q	1333.7	241	0	Yes	Tmito	0	1.16	1.03	1.095	0.214125	0.0426443	0.128385	0.944467
P12235	SLC25A4	SLC25A4 ADP/ATP translocase 1	R.EFHGLGDC*IIK.I	1593.78	160	MOD_RES--S-nitrosocysteine. {ECO:0000250|UniProtKB:Q05962}. ||	Yes	Tmito	Mitochondrion inner membrane; Multi-pass membrane protein.	1.19	1	1.095	0.250962	0	0.125481	1.41421
P26440	IVD	IVD Isovaleryl-CoA dehydrogenase, mitochondrial	K.AC*DEGHC*TAK.D	1759.73	350	0	Yes	Tmito	Mitochondrion matrix.	1.09	1.09	1.09	0.124328	0.124328	0.124328	0
Q16134	ETFDH	ETFDH Electron transfer flavoprotein-ubiquinone oxidored	K.AAQIGAHTLSGAC*LDPGAFK.E	2291.14	118	0	Yes	Tmito	Mitochondrion inner membrane.	1.08	1.1	1.09	0.111031	0.137504	0.124267	0.150632
Q92552	MRPS27	MRPS27 28S ribosomal protein S27, mitochondrial	K.VAASPEDIKLC*R.E	1663.85	276	0	Yes	Tmito	Cytoplasm {ECO	1.1	1.08	1.09	0.137504	0.111031	0.124267	0.150632
P49821	NDUFV1	NDUFV1 NADH dehydrogenase	K.LLEGC*LVGGR.A	1378.72	142	0	Yes	Tmito	Mitochondrion inner membrane; Peripheral membrane protein; Matrix side.	1.1	1.08	1.09	0.137504	0.111031	0.124267	0.150632
Q9H2U2	PPA2	PPA2 Inorganic pyrophosphatase 2, mitochondrial	K.STNC*FGDNDPIDVCEIGSK.I	2434.04	161	0	Yes	Tmito	Mitochondrion {ECO	1.08	1.1	1.09	0.111031	0.137504	0.124267	0.150632
Q9P2R7	SUCLA2	SUCLA2 Succinyl-CoA ligase	K.GRIC*NQVLVCER.K	1808.89	152	0	Yes	Tmito	Mitochondrion {ECO	1.11	1.07	1.09	0.15056	0.0976108	0.124085	0.301732
Q96AY3	FKBP10	FKBP10 Peptidyl-prolyl cis-trans isomerase FKBP10	R.GLMGMC*VNER.R	1471.65	110	VARIANT--Missing (in OI11). ||	Yes	Tmito	Endoplasmic reticulum lumen {ECO	1.03	1.15	1.09	0.0426443	0.201634	0.122139	0.920447
P30044	PRDX5	PRDX5 Peroxiredoxin-5, mitochondrial	K.GVLFGVPGAFTPGC*SK.T	1899.95	100	ACT_SITE--Cysteine sulfenic acid (-SOH) intermediate. {ECO:0000305|PubMed:10751410, ECO:0000305|PubMed:20643143}. || DISULFID--Redox-active. {ECO:0000255|PROSITE- ProRule:PRU00691, ECO:0000269|PubMed:10751410, ECO:0000269|PubMed:18489898}. || MUTAGEN--C->S: Complete loss of activity. {ECO:0000269|PubMed:10751410}. ||	Yes	Tmito	Mitochondrion {ECO Cytoplasm {ECO	1.17	1.01	1.09	0.226509	0.0143553	0.120432	1.24564
O15235	MRPS12	MRPS12 28S ribosomal protein S12, mitochondrial	K.YDC*GHVQK.K	1311.58	132	0	Yes	Tmito	Mitochondrion {ECO	1.19	0.99	1.09	0.250962	-0.0144996	0.118231	1.58765
Q00325	SLC25A3	SLC25A3 Phosphate carrier protein, mitochondrial	K.GWAPTFLGYSMQGLC*K.F	2122	136	0	Yes	Tmito	Mitochondrion inner membrane; Multi-pass membrane protein.	1.08	1.09	1.085	0.111031	0.124328	0.11768	0.0798971
Q9NZE8	MRPL35	MRPL35 39S ribosomal protein L35, mitochondrial	R.FLRLHC*GLWVR.R	1762.94	119	0	Yes	Tmito	Mitochondrion {ECO	1.09	1.08	1.085	0.124328	0.111031	0.11768	0.0798971
P45880	VDAC2	VDAC2 Voltage-dependent anion-selective channel protein	K.VC*EDLDTSVNLAWTSGTNCTR.F	2705.2	210	0	Yes	Tmito	Mitochondrion outer membrane {ECO	1.07	1.1	1.085	0.0976108	0.137504	0.117557	0.239955
P0C7P0	CISD3	CISD3 CDGSH iron-sulfur domain-containing protein 3, mit	K.ATQRPPYC*DGTHR.S	1864.86	109	METAL--Iron-sulfur 2 (2Fe-2S). {ECO:0000244|PDB:6AVJ, ECO:0000269|PubMed:29259115}. ||	Yes	Tmito	Mitochondrion {ECO	1.05	1.12	1.085	0.0703893	0.163499	0.116944	0.56299
O94925	GLS	GLS Glutaminase kidney isoform, mitochondrial	R.LKEC*MDMLR.L	1500.7	178	0	Yes	Tmito	Cytoplasm, cytosol. Mitochondrion.	1.04	1.13	1.085	0.0565835	0.176323	0.116453	0.72706
P35914	HMGCL	HMGCL Hydroxymethylglutaryl-CoA lyase, mitochondrial	K.VAQATC*K.L	1082.53	323	DISULFID--Interchain. {ECO:0000269|PubMed:12464283}. || MUTAGEN--C->S: Abolishes interchain homodimerization. Exhibits no DTT stimulated activity. {ECO:0000269|PubMed:12464283, ECO:0000269|PubMed:22865860}. ||	Yes	Tmito	Mitochondrion matrix. Peroxisome. Note=Unprocessed form is peroxisomal.	1.18	0.99	1.085	0.238787	-0.0144996	0.112144	1.59706
P11177	PDHB	PDHB Pyruvate dehydrogenase E1 component subunit beta,	K.TNHLVTVEGGWPQFGVGAEIC*AR.I	2804.37	306	0	Yes	Tmito	Mitochondrion matrix.	1.07	1.09	1.08	0.0976108	0.124328	0.110969	0.170245
Q15286	RAB35	RAB35 Ras-related protein Rab-35	R.WLHEINQNC*DDVC*R.I	2471.09	110	0	Yes	Tpossible_mito	Cell membrane {ECO	1.06	1.1	1.08	0.0840643	0.137504	0.110784	0.34109
P36969	GPX4	GPX4 Phospholipid hydroperoxide glutathione peroxidase,	K.FLIDKNGC*VVK.R	1597.84	175	0	Yes	Tmito	Mitochondrion {ECO Cytoplasm {ECO	1.11	1.05	1.08	0.15056	0.0703893	0.110475	0.513141
Q53H12	AGK	AGK Acylglycerol kinase, mitochondrial	K.LQFFC*DPR.K	1387.65	408	0	Yes	Tmito	Mitochondrion inner membrane {ECO	1.05	1.11	1.08	0.0703893	0.15056	0.110475	0.513141
P00367	GLUD1	GLUD1 Glutamate dehydrogenase 1, mitochondrial	K.C*IAVGESDGSIWNPDGIDPK.E	2436.12	327	0	Yes	Tmito	Mitochondrion matrix.	1.04	1.12	1.08	0.0565835	0.163499	0.110041	0.68702
Q9H078	CLPB	CLPB Caseinolytic peptidase B protein homolog	K.GC*TALHYAVLADDYR.T	2030.95	267	0	Yes	Tmito	Mitochondrion {ECO	1.04	1.12	1.08	0.0565835	0.163499	0.110041	0.68702
Q53H12	AGK	AGK Acylglycerol kinase, mitochondrial	K.HC*DNLLR.R	1232.59	34	0	Yes	Tmito	Mitochondrion inner membrane {ECO	1.04	1.12	1.08	0.0565835	0.163499	0.110041	0.68702
Q9Y2Q3	GSTK1	GSTK1 Glutathione S-transferase kappa 1	K.ETTEAAC*R.Y	1242.55	176	0	Yes	Tmito	Peroxisome {ECO	1.03	1.13	1.08	0.0426443	0.176323	0.109484	0.863371
Q9HD33	MRPL47	MRPL47 39S ribosomal protein L47, mitochondrial	K.SGAAWTC*QQLR.N	1582.75	87	0	Yes	Tmito	Mitochondrion {ECO	1.13	1.03	1.08	0.176323	0.0426443	0.109484	0.863371
P53597	SUCLG1	SUCLG1 Succinyl-CoA ligase	K.IIC*QGFTGK.Q	1328.67	60	0	Yes	Tpossible_mito	Mitochondrion {ECO	1.15	1.01	1.08	0.201634	0.0143553	0.107995	1.22623
Q16698	DECR1	DECR1 2,4-dienoyl-CoA reductase, mitochondrial	K.ATAEQISSQTGNKVHAIQC*DVRDPDMVQNTVSELIK.V	4290.11	116	0	Yes	Tmito	Mitochondrion.	0.99	1.17	1.08	-0.0144996	0.226509	0.106004	1.60765
Q8TAE8	GADD45GIP1	GADD45GIP1 Growth arrest and DNA damage-inducible proteins-in	R.EQHIAEC*MAK.M	1521.69	124	0	Yes	Tmito	Mitochondrion {ECO	1.07	1.08	1.075	0.0976108	0.111031	0.104321	0.0909667
Q9NYK5	MRPL39	MRPL39 39S ribosomal protein L39, mitochondrial	K.DC*DPGEVNK.A	1338.57	133	0	Yes	Tmito	Mitochondrion {ECO	1.09	1.06	1.075	0.124328	0.0840643	0.104196	0.273243
Q9H649	NSUN3	NSUN3 Putative methyltransferase NSUN3	K.VLDLC*AAPGGK.S	1405.72	139	REGION--S-adenosyl-L-methionine binding. {ECO:0000255|PROSITE-ProRule:PRU01023}. ||	Yes	Tmito	Mitochondrion matrix {ECO	1.1	1.05	1.075	0.137504	0.0703893	0.103946	0.456552
Q99807	COQ7	COQ7 Ubiquinone biosynthesis protein COQ7 homolog	K.SIIQAGC*R.V	1209.61	207	0	Yes	Tmito	Mitochondrion inner membrane {ECO	0.79	1.46	1.125	-0.340075	0.545968	0.102946	6.08596
O75616	ERAL1	ERAL1 GTPase Era, mitochondrial	R.C*QALGVITEK.E	1423.73	150	0	Yes	Tmito	Mitochondrion matrix. Mitochondrion inner membrane; Peripheral membrane protein. Note=Localizes on the matrix side on the mitochondrial inner membrane.	1.14	1.01	1.075	0.189034	0.0143553	0.101695	1.21458
P53701	HCCS	HCCS Cytochrome c-type heme lyase	R.AYEYVEC*PIR.G	1604.74	66	0	Yes	Tmito	Mitochondrion inner membrane {ECO	1.01	1.14	1.075	0.0143553	0.189034	0.101695	1.21458
Q9NX63	CHCHD3	CHCHD3 Coiled-coil-helix-coiled-coil-helix domain-contain	R.ERIC*SEEER.A	1512.68	112	0	Yes	Tmito	Mitochondrion inner membrane {ECO	1.08	1.06	1.07	0.111031	0.0840643	0.0975478	0.195479
P21964	COMT	COMT Catechol O-methyltransferase	R.LITIEINPDC*AAITQR.M	2134.11	145	0	Yes	Tmito	Cytoplasm. Cell membrane; Single-pass type II membrane protein; Extracellular side {ECO	1.08	1.06	1.07	0.111031	0.0840643	0.0975478	0.195479
Q4G0N4	NADKD1	NADKD1 NAD kinase domain-containing protein 1	K.SSGLNLC*TGTGSK.A	1586.75	311	0	Yes	#N/A	Mitochondrion {ECO	1.06	1.08	1.07	0.0840643	0.111031	0.0975478	0.195479
Q9BRJ2	MRPL45	MRPL45 39S ribosomal protein L45, mitochondrial	R.C*SSMMNQGNVYGQITVR.M	2251.02	199	0	Yes	Tmito	Mitochondrion {ECO	1.06	1.08	1.07	0.0840643	0.111031	0.0975478	0.195479
P05141	SLC25A5	SLC25A5 ADP/ATP translocase 2	K.GTDIMYTGTLDC*WR.K	1994.88	257	0	Yes	Tmito	Mitochondrion inner membrane; Multi-pass membrane protein.	1.06	1.08	1.07	0.0840643	0.111031	0.0975478	0.195479
Q8NAN2	FAM73A	FAM73A Protein FAM73A	R.NRQAEDEAC*GSIK.L	1782.81	240	0	Yes	#N/A	Mitochondrion outer membrane {ECO	1.06	1.08	1.07	0.0840643	0.111031	0.0975478	0.195479
P82932	MRPS6	MRPS6 28S ribosomal protein S6, mitochondrial	K.EC*EGIVPVPLAEK.L	1745.88	105	0	Yes	Tmito	Mitochondrion {ECO	1.04	1.1	1.07	0.0565835	0.137504	0.0970435	0.589623
Q9NX20	MRPL16	MRPL16 39S ribosomal protein L16, mitochondrial	R.C*EFEEVQGFLDQVAHK.L	2242.03	167	0	Yes	Tmito	Mitochondrion {ECO	1.23	0.93	1.08	0.298658	-0.104697	0.0969805	2.94096
P11310	ACADM	ACADM Medium-chain specific acyl-CoA dehydrogenase, mito	R.MTEEPLMC*AYCVTEPGAGSDVAGIK.T	2992.33	156	0	Yes	Tmito	Mitochondrion matrix.	1.11	1.03	1.07	0.15056	0.0426443	0.096602	0.789918
Q4G0N4	NADKD1	NADKD1 NAD kinase domain-containing protein 1	R.SEGHLC*LPVR.Y	1472.73	193	0	Yes	#N/A	Mitochondrion {ECO	1.13	1.01	1.07	0.176323	0.0143553	0.095339	1.20127
P19367	HK1	HK1 Hexokinase-1	K.C*NVSFLLSEDGSGK.G	1817.84	886	0	Yes	Tmito	Mitochondrion outer membrane. Note=Its hydrophobic N-terminal sequence may be involved in membrane binding.	1.13	1.01	1.07	0.176323	0.0143553	0.095339	1.20127
P43304	GPD2	GPD2 Glycerol-3-phosphate dehydrogenase, mitochondrial	R.NYLSC*DVEVR.R	1559.72	385	0	Yes	Tmito	Mitochondrion.	1.14	1	1.07	0.189034	0	0.0945169	1.41421
P53007	SLC25A1	SLC25A1 Tricarboxylate transport protein, mitochondrial	R.NTWDC*GLQILK.K	1652.81	262	0	Yes	Tmito	Mitochondrion inner membrane; Multi-pass membrane protein.	0.98	1.16	1.07	-0.0291463	0.214125	0.0924892	1.85988
P62244	RPS15A	RPS15A 40S ribosomal protein S15a	K.C*GVISPR.F	1093.55	72	0	Yes	Tmito	0	1.07	1.06	1.065	0.0976108	0.0840643	0.0908375	0.10545
P28331	NDUFS1	NDUFS1 NADH-ubiquinone oxidoreductase 75 kDa subunit, mit	K.VVAAC*AMPVMK.G	1481.73	92	METAL--Iron-sulfur 1 (2Fe-2S). {ECO:0000250}. ||	Yes	Tmito	Mitochondrion inner membrane.	1.05	1.08	1.065	0.0703893	0.111031	0.0907103	0.316813
Q9BSF4	C19orf52	C19orf52 Uncharacterized protein C19orf52	R.ALLRDYAEAC*R.D	1642.8	46	0	Yes	Tnon_mito	Mitochondrion inner membrane {ECO	1.08	1.05	1.065	0.111031	0.0703893	0.0907103	0.316813
Q9UGC7	MTRF1L	MTRF1L Peptide chain release factor 1-like, mitochondrial	R.IVHLPTGVVSEC*QQER.S	2158.08	274	0	Yes	Tmito	Mitochondrion {ECO	1.05	1.08	1.065	0.0703893	0.111031	0.0907103	0.316813
Q5JRX3	PITRM1	PITRM1 Presequence protease, mitochondrial	R.SQQSKPQDASC*LPALK.V	2064.03	556	DISULFID--{ECO:0000305|PubMed:16849325}. ||	Yes	Tmito	Mitochondrion matrix {ECO	1.09	1.04	1.065	0.124328	0.0565835	0.0904558	0.52957
P53701	HCCS	HCCS Cytochrome c-type heme lyase	K.GC*PVNTEPSGPTCEK.K	1938.84	35	0	Yes	Tmito	Mitochondrion inner membrane {ECO	1.1	1.03	1.065	0.137504	0.0426443	0.0900739	0.744672
Q9H0U6	MRPL18	MRPL18 39S ribosomal protein L18, mitochondrial	R.NVVAC*ESIGR.V	1409.69	125	0	Yes	Tmito	Mitochondrion {ECO	1.1	1.03	1.065	0.137504	0.0426443	0.0900739	0.744672
P82673	MRPS35	MRPS35 28S ribosomal protein S35, mitochondrial	K.TDRC*PLR.R	1222.6	212	0	Yes	Tmito	Mitochondrion {ECO	0.92	1.23	1.075	-0.120294	0.298658	0.089182	3.32179
Q96EY8	MMAB	MMAB Cob(I)yrinic acid a,c-diamide adenosyltransferase,	K.IQC*TLQDVGSALATPCSSAR.E	2441.17	119	0	Yes	Tmito	Mitochondrion {ECO	1.06	1.06	1.06	0.0840643	0.0840643	0.0840643	0
P26440	IVD	IVD Isovaleryl-CoA dehydrogenase, mitochondrial	K.AC*DEGHCTAK.D	1453.59	350	0	Yes	Tmito	Mitochondrion matrix.	1.07	1.05	1.06	0.0976108	0.0703893	0.0840001	0.229148
Q96CU9	FOXRED1	FOXRED1 FAD-dependent oxidoreductase domain-containing pro	K.VQSLGVLFC*QGEVTR.F	1999.02	239	0	Yes	Tmito	Mitochondrion inner membrane {ECO	1.08	1.04	1.06	0.111031	0.0565835	0.0838074	0.459391
O15091	KIAA0391	KIAA0391 Mitochondrial ribonuclease P protein 3	K.SGQC*SGCGK.T	1245.5	348	METAL--Zinc. {ECO:0000244|PDB:4XGL, ECO:0000244|PDB:4XGM, ECO:0000269|PubMed:25953853}. ||	Yes	Tmito	Mitochondrion {ECO	1.02	1.1	1.06	0.0285692	0.137504	0.0830363	0.927645
Q16762	TST	TST Thiosulfate sulfurtransferase	K.KVDLSQPLIATC*R.K	1806.96	248	ACT_SITE--Cysteine persulfide intermediate. {ECO:0000255|PROSITE-ProRule:PRU00173}. ||	Yes	Tmito	Mitochondrion matrix.	1.1	1.02	1.06	0.137504	0.0285692	0.0830363	0.927645
Q9NQH7	XPNPEP3	XPNPEP3 Probable Xaa-Pro aminopeptidase 3	R.IEDDVVVTQDSPLILSADC*PK.E	2620.29	492	0	Yes	Tmito	Mitochondrion {ECO Cytoplasm {ECO	0.95	1.18	1.065	-0.0740006	0.238787	0.0823931	2.68438
P43897	TSFM	TSFM Elongation factor Ts, mitochondrial	R.FEC*GEGEEAAETE.-	1762.68	315	0	Yes	Tmito	Mitochondrion.	1.12	1	1.06	0.163499	0	0.0817494	1.41421
P36776	LONP1	LONP1 Lon protease homolog, mitochondrial	K.VLFIC*TANVTDTIPEPLR.D	2365.23	637	0	Yes	Tmito	Mitochondrion matrix {ECO	0.96	1.16	1.06	-0.0588937	0.214125	0.0776156	2.4873
Q9NVS2	MRPS18A	MRPS18A 28S ribosomal protein S18a, mitochondrial	K.ESPNPPNPSGQC*PICR.W	2115.94	70	0	Yes	Tmito	Mitochondrion {ECO	1.05	1.06	1.055	0.0703893	0.0840643	0.0772268	0.125211
B4DLN1	SLC25A10	SLC25A10 cDNA FLJ60124, highly similar to Mitochondrial dic	K.GEYQGVFHC*AVETAK.L	2001.92	395	0	Yes	Tmito	0	1.06	1.05	1.055	0.0840643	0.0703893	0.0772268	0.125211
P10515	DLAT	DLAT Dihydrolipoyllysine-residue acetyltransferase comp	K.NFSAIINPPQAC*ILAIGASEDK.L	2635.33	586	0	Yes	Tmito	Mitochondrion matrix.	1.03	1.08	1.055	0.0426443	0.111031	0.0768378	0.629337
P21964	COMT	COMT Catechol O-methyltransferase	K.IVDAVIQEHQPSVLLELGAYC*GYSAVR.M	3293.67	119	0	Yes	Tmito	Cytoplasm. Cell membrane; Single-pass type II membrane protein; Extracellular side {ECO	1.03	1.08	1.055	0.0426443	0.111031	0.0768378	0.629337
P48735	IDH2	IDH2 Isocitrate dehydrogenase	K.SSGGFVWAC*K.N	1403.64	308	0	Yes	Tmito	Mitochondrion.	1.09	1.02	1.055	0.124328	0.0285692	0.0764486	0.885717
O60313	OPA1	OPA1 Dynamin-like 120 kDa protein, mitochondrial	K.TALNHC*NLCR.R	1563.72	853	0	Yes	Tmito	Mitochondrion inner membrane {ECO	1.02	1.09	1.055	0.0285692	0.124328	0.0764486	0.885717
P11177	PDHB	PDHB Pyruvate dehydrogenase E1 component subunit beta,	K.EGVEC*EVINMR.T	1640.74	263	0	Yes	Tmito	Mitochondrion matrix.	1.09	1.02	1.055	0.124328	0.0285692	0.0764486	0.885717
Q9Y6C9	MTCH2	MTCH2 Mitochondrial carrier homolog 2	K.TYC*CDLK.M	1264.54	296	0	Yes	Tmito	Mitochondrion inner membrane {ECO	1.02	1.09	1.055	0.0285692	0.124328	0.0764486	0.885717
Q92552	MRPS27	MRPS27 28S ribosomal protein S27, mitochondrial	K.EKLSTC*EAEDIATYEQNLQQWHLDLVQLIQR.E	4079.01	367	0	Yes	Tmito	Cytoplasm {ECO	1.02	1.09	1.055	0.0285692	0.124328	0.0764486	0.885717
Q7L2E3	DHX30	DHX30 Putative ATP-dependent RNA helicase DHX30	R.QAAAAAC*QLFK.G	1483.74	118	0	Yes	Tmito	Cytoplasm {ECO	1.13	0.98	1.055	0.176323	-0.0291463	0.0735882	1.97435
O00330	PDHX	PDHX Pyruvate dehydrogenase protein X component, mitoch	K.STVPHAYATADC*DLGAVLK.V	2295.12	307	0	Yes	Tmito	Mitochondrion matrix.	1.04	1.06	1.05	0.0565835	0.0840643	0.0703239	0.276319
Q96EY7	PTCD3	PTCD3 Pentatricopeptide repeat-containing protein 3, mit	K.DPDDDKFFQSAMSIC*SSLR.D	2525.12	423	0	Yes	Tmito	Mitochondrion {ECO	1.03	1.07	1.05	0.0426443	0.0976108	0.0701276	0.554235
P48735	IDH2	IDH2 Isocitrate dehydrogenase	K.C*ATITPDEAR.V	1438.67	113	0	Yes	Tmito	Mitochondrion.	1.08	1.02	1.05	0.111031	0.0285692	0.0698002	0.835378
P31040	SDHA	SDHA Succinate dehydrogenase	R.AAFGLSEAGFNTAC*VTK.L	2049.98	89	0	Yes	Tmito	Mitochondrion inner membrane {ECO	1.02	1.08	1.05	0.0285692	0.111031	0.0698002	0.835378
Q96A46	SLC25A28	SLC25A28 Mitoferrin-2	R.VTDC*VR.A	1054.5	211	0	Yes	Tmito	Mitochondrion inner membrane {ECO	0.91	1.21	1.06	-0.136062	0.275007	0.0694727	4.18393
P54886	ALDH18A1	ALDH18A1 Delta-1-pyrroline-5-carboxylate synthase	K.C*EYPAACNALETLLIHR.D	2337.12	606	0	Yes	Tmito	Mitochondrion inner membrane {ECO	1.11	0.99	1.05	0.15056	-0.0144996	0.0680301	1.71563
Q9UJA2	CRLS1	CRLS1 Cardiolipin synthase	K.YFNPC*YATAR.L	1567.7	230	0	Yes	Tmito	Mitochondrion inner membrane {ECO	0.99	1.11	1.05	-0.0144996	0.15056	0.0680301	1.71563
Q5VT66	2019-03-01	MARC1 MOSC domain-containing protein 1, mitochondrial	K.GVPVSEAEC*TAMGLR.S	1882.89	79	0	Yes	#N/A	Mitochondrion outer membrane {ECO	0.86	1.27	1.065	-0.217591	0.344828	0.0636185	6.25118
Q9H9J2	MRPL44	MRPL44 39S ribosomal protein L44, mitochondrial	R.QSGGTTALPLYFVGLYC*DK.K	2396.17	276	0	Yes	Tmito	Mitochondrion {ECO	1.05	1.04	1.045	0.0703893	0.0565835	0.0634864	0.153768
P12532	CKMT1B	CKMT1B Creatine kinase U-type, mitochondrial	R.LGYILTC*PSNLGTGLR.A	2041.06	316	0	Yes	Tmito	Mitochondrion inner membrane; Peripheral membrane protein; Intermembrane side.	1.04	1.05	1.045	0.0565835	0.0703893	0.0634864	0.153768
P04181	OAT	OAT Ornithine aminotransferase, mitochondrial	K.DWDAWKVC*LR.L	1653.79	394	VARIANT--C -> R (in HOGA; dbSNP:rs121965054). {ECO:0000269|PubMed:1612597, ECO:0000269|PubMed:1737786}. || VARIANT--C -> Y (in HOGA; loss of activity and protein stability; dbSNP:rs386833597). {ECO:0000269|PubMed:23076989}. ||	Yes	Tmito	Mitochondrion matrix {ECO	1.04	1.05	1.045	0.0565835	0.0703893	0.0634864	0.153768
Q9NQZ5	STARD7	STARD7 StAR-related lipid transfer protein 7, mitochondri	R.KNEGSC*GPAR.I	1380.64	362	0	Yes	Tmito	Mitochondrion {ECO	1.06	1.03	1.045	0.0840643	0.0426443	0.0633543	0.462294
Q9Y277	VDAC3	VDAC3 Voltage-dependent anion-selective channel protein	K.IDLKTKSC*SGVEFSTSGHAYTDTGK.A	2995.42	36	0	Yes	Tmito	Mitochondrion outer membrane.	1.06	1.03	1.045	0.0840643	0.0426443	0.0633543	0.462294
Q9BYC8	MRPL32	MRPL32 39S ribosomal protein L32, mitochondrial	K.NNIDVC*PECGHLK.Q	1861.84	110	0	Yes	Tmito	Mitochondrion {ECO	1.06	1.03	1.045	0.0840643	0.0426443	0.0633543	0.462294
P50213	IDH3A	IDH3A Isocitrate dehydrogenase	K.TFDLYANVRPC*VSIEGYK.T	2438.19	127	0	Yes	Tmito	Mitochondrion.	1.06	1.03	1.045	0.0840643	0.0426443	0.0633543	0.462294
P55084	HADHB	HADHB Trifunctional enzyme subunit beta, mitochondrial	K.EGGQYGLVAAC*AAGGQGHAMIVEAYPK.-	3011.43	458	ACT_SITE--Proton acceptor. {ECO:0000255|PROSITE- ProRule:PRU10020}. ||	Yes	Tmito	Mitochondrion {ECO	1.03	1.06	1.045	0.0426443	0.0840643	0.0633543	0.462294
Q9Y2R9	MRPS7	MRPS7 28S ribosomal protein S7, mitochondrial	K.WMITEC*R.D	1300.58	191	0	Yes	Tmito	Mitochondrion {ECO	1.03	1.06	1.045	0.0426443	0.0840643	0.0633543	0.462294
Q8NAN2	FAM73A	FAM73A Protein FAM73A	R.AASDKGSSC*SSSR.Q	1604.7	128	0	Yes	#N/A	Mitochondrion outer membrane {ECO	1.02	1.07	1.045	0.0285692	0.0976108	0.06309	0.773813
Q5T2R2	PDSS1	PDSS1 Decaprenyl-diphosphate synthase subunit 1	K.TASLIANSC*K.A	1369.68	275	0	Yes	Tmito	Mitochondrion {ECO	1.07	1.02	1.045	0.0976108	0.0285692	0.06309	0.773813
P42704	LRPPRC	LRPPRC Leucine-rich PPR motif-containing protein, mitocho	R.IHDVLC*K.L	1189.61	863	0	Yes	Tmito	Mitochondrion. Nucleus, nucleoplasm. Nucleus inner membrane. Nucleus outer membrane. Note=Seems to be predominantly mitochondrial.	1.01	1.08	1.045	0.0143553	0.111031	0.0626933	1.09039
P49411	TUFM	TUFM Elongation factor Tu, mitochondrial	R.HYAHTDC*PGHADYVK.N	2076.91	127	NP_BIND--GTP. {ECO:0000250}. || REGION--G3. {ECO:0000255|PROSITE- ProRule:PRU01059}. ||	Yes	Tmito	Mitochondrion {ECO	1.01	1.08	1.045	0.0143553	0.111031	0.0626933	1.09039
Q15390	MTFR1	MTFR1 Mitochondrial fission regulator 1	K.IC*ALENELAALR.A	1677.87	145	0	Yes	Tmito	Mitochondrion {ECO	1.17	0.93	1.05	0.226509	-0.104697	0.0609056	3.84526
P53701	HCCS	HCCS Cytochrome c-type heme lyase	K.WEALHAAECPC*GPSLIR.F	2273.07	178	0	Yes	Tmito	Mitochondrion inner membrane {ECO	0.96	1.13	1.045	-0.0588937	0.176323	0.0587145	2.83274
Q9NRK6	ABCB10	ABCB10 ATP-binding cassette sub-family B member 10, mitoc	K.IGTVSQEPILFSC*SIAENIAYGADDPSSVTAEEIQR.V	4175.01	582	0	Yes	Tmito	Mitochondrion inner membrane; Multi-pass membrane protein.	0.91	1.19	1.05	-0.136062	0.250962	0.05745	4.76356
Q7L0Y3	TRMT10C	TRMT10C Mitochondrial ribonuclease P protein 1	R.NVDPFHIYFC*NLK.I	1972.95	246	0	Yes	Tmito	Mitochondrion matrix, mitochondrion nucleoid {ECO	1.04	1.04	1.04	0.0565835	0.0565835	0.0565835	0
Q8IXI2	RHOT1	RHOT1 Mitochondrial Rho GTPase 1	R.IPC*LIVAAK.S	1289.73	522	0	Yes	Tmito	Mitochondrion outer membrane {ECO	0.94	1.15	1.045	-0.0892673	0.201634	0.0561833	3.6612
Q96ER9	CCDC51	CCDC51 Coiled-coil domain-containing protein 51	R.QVHSC*LEGLR.E	1503.74	316	0	Yes	Tmito	Membrane {ECO	1	1.08	1.04	0	0.111031	0.0555157	1.41421
O00217	NDUFS8	NDUFS8 NADH dehydrogenase	K.LC*EAICPAQAITIEAEPR.A	2348.15	117	METAL--Iron-sulfur 1 (4Fe-4S). {ECO:0000250}. ||	Yes	Tmito	Mitochondrion {ECO	1	1.08	1.04	0	0.111031	0.0555157	1.41421
Q9H845	ACAD9	ACAD9 Acyl-CoA dehydrogenase family member 9, mitochondr	R.AYIC*AHPLDR.T	1520.73	613	0	Yes	Tmito	Mitochondrion {ECO	0.97	1.11	1.04	-0.0439433	0.15056	0.0533082	2.57999
P28288	ABCD3	ABCD3 ATP-binding cassette sub-family D member 3	R.SGANVLIC*GPNGCGK.S	1808.85	472	0	Yes	Tmito	Peroxisome membrane {ECO	1.14	0.94	1.04	0.189034	-0.0892673	0.0498832	3.94498
P53597	SUCLG1	SUCLG1 Succinyl-CoA ligase	R.LIGPNC*PGVINPGECK.I	2030.99	172	0	Yes	Tpossible_mito	Mitochondrion {ECO	1.03	1.04	1.035	0.0426443	0.0565835	0.0496139	0.198664
P30044	PRDX5	PRDX5 Peroxiredoxin-5, mitochondrial	K.ALNVEPDGTGLTC*SLAPNIISQL.-	2689.36	204	DISULFID--Redox-active. {ECO:0000255|PROSITE- ProRule:PRU00691, ECO:0000269|PubMed:10751410, ECO:0000269|PubMed:18489898}. || MUTAGEN--C->S: Complete loss of activity. {ECO:0000269|PubMed:10751410}. ||	Yes	Tmito	Mitochondrion {ECO Cytoplasm {ECO	1.03	1.04	1.035	0.0426443	0.0565835	0.0496139	0.198664
Q7Z2W9	MRPL21	MRPL21 39S ribosomal protein L21, mitochondrial	R.INSIEIAPC*LL.-	1547.82	203	0	Yes	Tmito	Mitochondrion {ECO	1.02	1.05	1.035	0.0285692	0.0703893	0.0494792	0.597651
Q9NX63	CHCHD3	CHCHD3 Coiled-coil-helix-coiled-coil-helix domain-contain	R.YESHPVC*ADLQAK.I	1823.85	183	DISULFID--{ECO:0000255|PROSITE-ProRule:PRU01150}. ||	Yes	Tmito	Mitochondrion inner membrane {ECO	1.01	1.06	1.035	0.0143553	0.0840643	0.0492098	1.00166
Q6PI48	DARS2	DARS2 Aspartate--tRNA ligase, mitochondrial	R.LIC*LVTGSPSIR.D	1620.88	590	0	Yes	Tmito	Mitochondrion matrix {ECO	1.07	1	1.035	0.0976108	0	0.0488054	1.41421
Q8N0Z8	PUSL1	PUSL1 tRNA pseudouridine synthase-like 1	K.SVLYGNLGAASC*TLQGPQFGSHG.-	2627.24	292	0	Yes	Tmito	0	0.81	1.32	1.065	-0.304006	0.400538	0.0482659	10.3217
P26440	IVD	IVD Isovaleryl-CoA dehydrogenase, mitochondrial	R.GSNTC*ELIFEDCKIPAANILGHENK.G	3136.49	254	0	Yes	Tmito	Mitochondrion matrix.	0.97	1.1	1.035	-0.0439433	0.137504	0.0467801	2.74267
P82933	MRPS9	MRPS9 28S ribosomal protein S9, mitochondrial	K.LLTSQC*GAAEEEFVQR.F	2144.02	233	0	Yes	Tmito	Mitochondrion {ECO	1.02	1.04	1.03	0.0285692	0.0565835	0.0425763	0.465262
P53007	SLC25A1	SLC25A1 Tricarboxylate transport protein, mitochondrial	R.GIGDC*VR.Q	1081.51	70	0	Yes	Tmito	Mitochondrion inner membrane; Multi-pass membrane protein.	1.02	1.04	1.03	0.0285692	0.0565835	0.0425763	0.465262
O75600	GCAT	GCAT 2-amino-3-ketobutyrate coenzyme A ligase, mitochon	R.FIC*GTQSIHK.N	1495.74	106	0	Yes	Tmito	Mitochondrion {ECO	1.02	1.04	1.03	0.0285692	0.0565835	0.0425763	0.465262
O60830	TIMM17B	TIMM17B Mitochondrial import inner membrane translocase su	R.IVDDC*GGAFTMGVIGGGVFQAIK.G	2618.29	17	DISULFID--{ECO:0000250|UniProtKB:P39515}. ||	Yes	Tmito	Mitochondrion inner membrane; Multi-pass membrane protein.	1.02	1.04	1.03	0.0285692	0.0565835	0.0425763	0.465262
Q9HCC0	MCCC2	MCCC2 Methylcrotonoyl-CoA carboxylase beta chain, mitoch	K.MVAAVAC*AQVPK.I	1549.79	431	0	Yes	Tmito	Mitochondrion matrix {ECO	0.93	1.14	1.035	-0.104697	0.189034	0.0421682	4.92549
P13804	ETFA	ETFA Electron transfer flavoprotein subunit alpha, mito	K.QFNYTHIC*AGASAFGK.N	2077.97	109	0	Yes	Tmito	Mitochondrion matrix {ECO	1.07	0.99	1.03	0.0976108	-0.0144996	0.0415556	1.90766
P11182	DBT	DBT Lipoamide acyltransferase component of branched-ch	K.IPHFGYC*DEIDLTELVK.L	2355.14	279	0	Yes	Tmito	Mitochondrion matrix.	1.08	0.98	1.03	0.111031	-0.0291463	0.0409425	2.42097
Q9H5Q4	TFB2M	TFB2M Dimethyladenosine transferase 2, mitochondrial	R.VIHC*DFFK.L	1370.66	149	0	Yes	Tmito	Mitochondrion.	0.64	1.65	1.145	-0.643856	0.722466	0.0393049	24.5805
Q9H0R6	QRSL1	QRSL1 Glutamyl-tRNA(Gln) amidotransferase subunit A, mit	R.AFC*DQQLLTVAK.W	1698.86	483	0	Yes	Tmito	Mitochondrion {ECO	1.16	0.91	1.035	0.214125	-0.136062	0.0390316	6.34406
P35232	PHB	PHB Prohibitin	K.PIIFDC*R.S	1225.61	69	0	Yes	Tmito	Mitochondrion inner membrane {ECO	0.95	1.11	1.03	-0.0740006	0.15056	0.0382795	4.14812
P10809	HSPD1	HSPD1 60 kDa heat shock protein, mitochondrial	K.C*EFQDAYVLLSEK.K	1907.9	237	0	Yes	Tmito	Mitochondrion matrix.	1.02	1.03	1.025	0.0285692	0.0426443	0.0356067	0.279516
Q13011	ECH1	ECH1 Delta(3,5)-Delta(2,4)-dienoyl-CoA isomerase, mitoc	R.YC*AQDAFFQVK.E	1681.77	187	0	Yes	Tmito	Mitochondrion {ECO	1.04	1.01	1.025	0.0565835	0.0143553	0.0354694	0.841849
O75746	SLC25A12	SLC25A12 Calcium-binding mitochondrial carrier protein Aral	K.NSFDC*FK.K	1222.52	375	0	Yes	Tmito	Mitochondrion inner membrane {ECO	1.04	1.01	1.025	0.0565835	0.0143553	0.0354694	0.841849
Q6NUK1	SLC25A24	SLC25A24 Calcium-binding mitochondrial carrier protein SCaM	K.TGQYSGIYDC*AK.K	1667.74	330	0	Yes	Tmito	Mitochondrion inner membrane {ECO	1.01	1.04	1.025	0.0143553	0.0565835	0.0354694	0.841849
Q02978	SLC25A11	SLC25A11 Mitochondrial 2-oxoglutarate/malate carrier protei	R.GC*IPTMAR.A	1210.57	184	0	Yes	Tmito	Mitochondrion inner membrane {ECO	1.01	1.04	1.025	0.0143553	0.0565835	0.0354694	0.841849
P21953	BCKDHB	BCKDHB 2-oxoisovalerate dehydrogenase subunit beta, mitoc	K.EKLGVSC*EVIDLR.T	1823.94	299	0	Yes	Tmito	Mitochondrion matrix.	1.04	1.01	1.025	0.0565835	0.0143553	0.0354694	0.841849
Q12931	TRAP1	TRAP1 Heat shock protein 75 kDa, mitochondrial	K.FEDRSPAAEC*LSEK.E	1944.89	573	0	Yes	Tmito	Mitochondrion {ECO	1.06	0.99	1.025	0.0840643	-0.0144996	0.0347823	2.00375
Q14318	FKBP8	FKBP8 Peptidyl-prolyl cis-trans isomerase FKBP8	K.C*LNNLAASQLK.L	1536.79	274	0	Yes	Tmito	Mitochondrion {ECO Mitochondrion membrane {ECO Mitochondrion membrane {ECO	1.07	0.98	1.025	0.0976108	-0.0291463	0.0342322	2.61832
O60313	OPA1	OPA1 Dynamin-like 120 kDa protein, mitochondrial	K.AYMQNPNAIILC*IQDGSVDAER.S	2784.32	435	0	Yes	Tmito	Mitochondrion inner membrane {ECO	0.97	1.08	1.025	-0.0439433	0.111031	0.033544	3.26686
Q9UQ90	SPG7	SPG7 Paraplegin	R.MC*MALGGR.A	1200.54	627	0	Yes	Tmito	Mitochondrion inner membrane {ECO	0.96	1.09	1.025	-0.0588937	0.124328	0.0327172	3.95991
P03897	MT-ND3	MT-ND3 NADH-ubiquinone oxidoreductase chain 3	K.STPYEC*GFDPMSPAR.V	2020.86	39	0	Yes	#N/A	Mitochondrion membrane {ECO	0.93	1.12	1.025	-0.104697	0.163499	0.0294007	6.4503
Q9H936	SLC25A22	SLC25A22 Mitochondrial glutamate carrier 1	R.VYTSMSDC*LIK.T	1621.76	52	0	Yes	Tmito	Mitochondrion inner membrane {ECO	1.02	1.02	1.02	0.0285692	0.0285692	0.0285692	0
P05141	SLC25A5	SLC25A5 ADP/ATP translocase 2	R.EFRGLGDC*LVK.I	1598.8	160	0	Yes	Tmito	Mitochondrion inner membrane; Multi-pass membrane protein.	1.02	1.02	1.02	0.0285692	0.0285692	0.0285692	0
Q7Z4W1	DCXR	DCXR L-xylulose reductase	R.AVTNHSVYC*STK.G	1671.78	150	0	Yes	Tmito	Membrane {ECO	1.01	1.03	1.02	0.0143553	0.0426443	0.0284998	0.701877
Q5T653	MRPL2	MRPL2 39S ribosomal protein L2, mitochondrial	R.AAGTC*GVLLR.K	1322.69	213	0	Yes	Tmito	Mitochondrion {ECO	1.03	1.01	1.02	0.0426443	0.0143553	0.0284998	0.701877
Q9H845	ACAD9	ACAD9 Acyl-CoA dehydrogenase family member 9, mitochondr	R.GSNTC*EVHFENTK.I	1827.8	271	VARIANT--C -> G (in ACAD9 deficiency). {ECO:0000269|PubMed:26741492}. ||	Yes	Tmito	Mitochondrion {ECO	1.03	1.01	1.02	0.0426443	0.0143553	0.0284998	0.701877
Q9Y2S7	POLDIP2	POLDIP2 Polymerase delta-interacting protein 2	R.DC*PHISQR.S	1317.6	143	0	Yes	Tmito	Nucleus {ECO	1.01	1.03	1.02	0.0143553	0.0426443	0.0284998	0.701877
P36969	GPX4	GPX4 Phospholipid hydroperoxide glutathione peroxidase,	R.ILAFPC*NQFGK.Q	1599.8	102	0	Yes	Tmito	Mitochondrion {ECO Cytoplasm {ECO	1.13	0.92	1.025	0.176323	-0.120294	0.0280143	7.4869
B4DLN1	SLC25A10	SLC25A10 cDNA FLJ60124, highly similar to Mitochondrial dic	R.GALVTVGQLSC*YDQAK.Q	2016	336	0	Yes	Tmito	0	1.06	0.98	1.02	0.0840643	-0.0291463	0.027459	2.91533
Q16822	PCK2	PCK2 Phosphoenolpyruvate carboxykinase	K.CLHSVGQPLTGQGEPVSQWPC*NPEK.T	3111.45	230	0	Yes	Tmito	Mitochondrion.	0.95	1.09	1.02	-0.0740006	0.124328	0.0251638	5.57307
Q9NUQ2	AGPAT5	AGPAT5 1-acyl-sn-glycerol-3-phosphate acyltransferase eps	K.ATHVAFDC*MK.N	1484.67	217	0	Yes	Tmito	Endoplasmic reticulum membrane {ECO	1.15	0.9	1.025	0.201634	-0.152003	0.0248154	10.0768
Q9Y606	PUS1	PUS1 tRNA pseudouridine synthase A, mitochondrial	K.GPQDPSAC*R.Y	1292.57	260	0	Yes	Tmito	Mitochondrion {ECO Nucleus {ECO	0.93	1.11	1.02	-0.104697	0.15056	0.0229311	7.87113
P51649	ALDH5A1	ALDH5A1 Succinate-semialdehyde dehydrogenase, mitochondria	R.WLPAAATFPVQDPASGAALGMVADC*GVR.E	3134.53	93	VARIANT--C -> F (in SSADHD; 3% of activity; dbSNP:rs765561257). {ECO:0000269|PubMed:14635103}. ||	Yes	Tmito	Mitochondrion.	1.2	0.86	1.03	0.263034	-0.217591	0.0227215	14.9574
Q969Z0	TBRG4	TBRG4 Protein TBRG4	R.LEDKC*LELVEHFGPNELR.K	2504.24	246	0	Yes	Tmito	Mitochondrion matrix {ECO	1	1.03	1.015	0	0.0426443	0.0213222	1.41421
Q96EL3	MRPL53	MRPL53 39S ribosomal protein L53, mitochondrial	R.VQFC*PFEK.N	1359.64	21	0	Yes	Tmito	Mitochondrion {ECO	1	1.03	1.015	0	0.0426443	0.0213222	1.41421
Q7L0Y3	TRMT10C	TRMT10C Mitochondrial ribonuclease P protein 1	K.SSVQEEC*VSTISSSK.D	1933.89	78	0	Yes	Tmito	Mitochondrion matrix, mitochondrion nucleoid {ECO	1.04	0.99	1.015	0.0565835	-0.0144996	0.021042	2.38872
Q9Y6C9	MTCH2	MTCH2 Mitochondrial carrier homolog 2	R.LC*SGVLGTVVHGK.V	1631.86	79	0	Yes	Tmito	Mitochondrion inner membrane {ECO	0.99	1.04	1.015	-0.0144996	0.0565835	0.021042	2.38872
O60488	ACSL4	ACSL4 Long-chain-fatty-acid--CoA ligase 4	R.VGAPLIC*CEIK.L	1564.79	494	0	Yes	Tmito	Mitochondrion outer membrane {ECO	0.98	1.05	1.015	-0.0291463	0.0703893	0.0206215	3.41306
P21912	SDHB	SDHB Succinate dehydrogenase	R.EGIC*GSCAMNINGGNTLACTR.R	2562.11	98	METAL--Iron-sulfur 1 (2Fe-2S). {ECO:0000250}. ||	Yes	Tmito	Mitochondrion inner membrane; Peripheral membrane protein; Matrix side.	0.82	1.25	1.035	-0.286304	0.321928	0.017812	24.1459
Q96ER9	CCDC51	CCDC51 Coiled-coil domain-containing protein 51	K.TC*SQMAGVVQLVK.S	1725.87	331	0	Yes	Tmito	Membrane {ECO	0.89	1.15	1.02	-0.168123	0.201634	0.0167556	15.6042
P49590	HARS2	HARS2 Probable histidine--tRNA ligase, mitochondrial	R.AIC*SSIDKLDK.M	1554.79	236	0	Yes	Tmito	Mitochondrion matrix {ECO	1.1	0.93	1.015	0.137504	-0.104697	0.0164031	10.4408
Q7Z4W1	DCXR	DCXR L-xylulose reductase	R.GVPGAIVNVSSQC*SQR.A	1964.97	138	0	Yes	Tmito	Membrane {ECO	0.92	1.11	1.015	-0.120294	0.15056	0.0151327	12.6562
O96008	TOMM40	TOMM40 Mitochondrial import receptor subunit TOM40 homolo	R.TPGAATASASGAAEDGAC*GCLPNPGTFEECHR.K	3526.5	74	0	Yes	Tmito	Mitochondrion outer membrane {ECO	1.01	1.01	1.01	0.0143553	0.0143553	0.0143553	0
Q12931	TRAP1	TRAP1 Heat shock protein 75 kDa, mitochondrial	K.SDC*KEFSSEAR.V	1620.7	261	0	Yes	Tmito	Mitochondrion {ECO	1	1.02	1.01	0	0.0285692	0.0142846	1.41421
P51398	DAP3	DAP3 28S ribosomal protein S29, mitochondrial	K.TFSEAC*LMVR.K	1518.71	98	0	Yes	Tmito	Mitochondrion {ECO	1.02	1	1.01	0.0285692	0	0.0142846	1.41421
P21912	SDHB	SDHB Succinate dehydrogenase	R.C*HTIMNCTR.T	1497.64	243	METAL--Iron-sulfur 3 (3Fe-4S). {ECO:0000250}. ||	Yes	Tmito	Mitochondrion inner membrane; Peripheral membrane protein; Matrix side.	1	1.02	1.01	0	0.0285692	0.0142846	1.41421
Q00325	SLC25A3	SLC25A3 Phosphate carrier protein, mitochondrial	K.FAC*FER.T	1134.51	237	0	Yes	Tmito	Mitochondrion inner membrane; Multi-pass membrane protein.	1	1.02	1.01	0	0.0285692	0.0142846	1.41421
P28838	LAP3	LAP3 Cytosol aminopeptidase	R.QVVDC*QLADVNNIGK.Y	1978.98	445	0	Yes	Tmito	Cytoplasm.	0.98	1.04	1.01	-0.0291463	0.0565835	0.0137186	4.41883
Q9BPW8	NIPSNAP1	NIPSNAP1 Protein NipSnap homolog 1	R.FSGGYPALMDC*MNK.L	1896.82	138	0	Yes	Tmito	0	1	1.01	1.005	0	0.0143553	0.00717765	1.41421
Q9UGM6	WARS2	WARS2 Tryptophan--tRNA ligase, mitochondrial	K.AKELAYTVC*QEVK.K	1844.93	350	0	Yes	Tmito	Mitochondrion matrix {ECO	1.01	1	1.005	0.0143553	0	0.00717765	1.41421
Q9HCC0	MCCC2	MCCC2 Methylcrotonoyl-CoA carboxylase beta chain, mitoch	R.LPC*IYLVDSGGAYLPR.Q	2100.07	167	VARIANT--C -> R (in MCC2D; dbSNP:rs119103222). {ECO:0000269|PubMed:11170888, ECO:0000269|PubMed:22642865}. ||	Yes	Tmito	Mitochondrion matrix {ECO	0.98	1.03	1.005	-0.0291463	0.0426443	0.006749	7.52166
O43772	SLC25A20	SLC25A20 Mitochondrial carnitine/acylcarnitine carrier prot	K.YTGTLDC*AK.K	1333.61	155	0	Yes	Tmito	Mitochondrion inner membrane; Multi-pass membrane protein.	1.03	0.98	1.005	0.0426443	-0.0291463	0.006749	7.52166
O75746	SLC25A12	SLC25A12 Calcium-binding mitochondrial carrier protein Aral	R.AGQTTYSGVIDC*FR.K	1880.87	563	0	Yes	Tmito	Mitochondrion inner membrane {ECO	0.98	1.03	1.005	-0.0291463	0.0426443	0.006749	7.52166
P03928	MT-ATP8	MT-ATP8 ATP synthase protein 8	K.IC*SLHSLPPQS.-	1543.76	59	0	Yes	#N/A	Mitochondrion membrane; Single-pass membrane protein.	0.98	1.03	1.005	-0.0291463	0.0426443	0.006749	7.52166
Q9HA77	CARS2	CARS2 Probable cysteine--tRNA ligase, mitochondrial	K.GQLAC*GSVR.E	1252.61	387	0	Yes	Tmito	Mitochondrion matrix {ECO	1.04	0.97	1.005	0.0565835	-0.0439433	0.00632009	11.2472
P82675	MRPS5	MRPS5 28S ribosomal protein S5, mitochondrial	R.ERGWSGNSWGGISLGPPDPGPC*GETYEDFDTR.I	3803.66	211	0	Yes	Tmito	Mitochondrion {ECO	1.26	0.8	1.03	0.333424	-0.321928	0.00574782	80.6225
P41250	GARS	GARS Glycine--tRNA ligase	K.NGEC*FR.A	1087.47	211	0	Yes	Tpossible_mito	Cytoplasm {ECO	0.86	1.17	1.015	-0.217591	0.226509	0.00445855	70.4324
Q96EY8	MMAB	MMAB Cob(I)yrinic acid a,c-diamide adenosyltransferase,	K.IQC*TLQDVGSALATPC*SSAR.E	2747.31	119	0	Yes	Tmito	Mitochondrion {ECO	0.89	1.13	1.01	-0.168123	0.176323	0.00410001	59.4047
Q96RP9	GFM1	GFM1 Elongation factor G, mitochondrial	K.GFLDAC*EK.G	1244.56	594	0	Yes	Tmito	Mitochondrion {ECO	0.93	1.08	1.005	-0.104697	0.111031	0.00316697	48.167
P30041	PRDX6	PRDX6 Peroxiredoxin-6	K.DINAYNC*EEPTEK.L	1888.81	91	0	Yes	Tpossible_mito	Cytoplasm {ECO	1.08	0.93	1.005	0.111031	-0.104697	0.00316697	48.167
O60488	ACSL4	ACSL4 Long-chain-fatty-acid--CoA ligase 4	K.GVEGTWVDIC*NNPAMEAEILK.E	2652.25	640	0	Yes	Tmito	Mitochondrion outer membrane {ECO	1.32	0.76	1.04	0.400538	-0.395929	0.00230463	244.372
P10809	HSPD1	HSPD1 60 kDa heat shock protein, mitochondrial	R.C*IPALDSLTPANEDQK.I	2078	447	0	Yes	Tmito	Mitochondrion matrix.	1	1	1	0	0	0	0
P43897	TSFM	TSFM Elongation factor Ts, mitochondrial	K.YGALVIC*ETSEQK.T	1803.87	240	VARIANT--C -> S (in COXPD3; decreased protein abundance; decreased mitochondrial translation products; patient fibroblast phenotype can be rescued by coexpression with wild-type TSFM; dbSNP:rs750799705). {ECO:0000269|PubMed:27677415}. ||	Yes	Tmito	Mitochondrion.	0.99	1.01	1	-0.0144996	0.0143553	-7.21384e-05	-282.838
P45880	VDAC2	VDAC2 Voltage-dependent anion-selective channel protein	K.LDVKTKSC*SGVEFSTSGSSNTDTGK.V	2898.35	47	0	Yes	Tmito	Mitochondrion outer membrane {ECO	1.01	0.99	1	0.0143553	-0.0144996	-7.21384e-05	-282.838
Q9Y676	MRPS18B	MRPS18B 28S ribosomal protein S18b, mitochondrial	K.VVGNPC*PICR.D	1476.71	105	0	Yes	Tmito	Mitochondrion {ECO	1.02	0.98	1	0.0285692	-0.0291463	-0.000288597	-141.412
P13804	ETFA	ETFA Electron transfer flavoprotein subunit alpha, mito	R.LGGEVSC*LVAGTK.C	1595.81	53	0	Yes	Tmito	Mitochondrion matrix {ECO	1.02	0.98	1	0.0285692	-0.0291463	-0.000288597	-141.412
P23378	GLDC	GLDC Glycine dehydrogenase	R.NEDAC*PVGTVSAAPWGSSSILPISWAYIK.M	3383.66	795	0	Yes	Tmito	Mitochondrion {ECO	1.03	0.97	1	0.0426443	-0.0439433	-0.000649505	-94.2668
Q9BXW7	CECR5	CECR5 Cat eye syndrome critical region protein 5	K.AQELSALLGC*EVDADQVILSHSPMK.L	3017.48	109	0	Yes	Tmito	0	0.94	1.06	1	-0.0892673	0.0840643	-0.00260154	-47.1121
Q5TC12	ATPAF1	ATPAF1 ATP synthase mitochondrial F1 complex assembly fac	R.QGDFIKC*VEQK.T	1656.81	121	0	Yes	Tmito	Mitochondrion {ECO	1	0.99	0.995	0	-0.0144996	-0.00724978	-1.41421
Q9UJS0	SLC25A13	SLC25A13 Calcium-binding mitochondrial carrier protein Aral	R.DIPFSAIYFPC*YAHVK.A	2234.09	503	0	Yes	Tmito	Mitochondrion inner membrane {ECO	0.99	1	0.995	-0.0144996	0	-0.00724978	-1.41421
B4DLN1	SLC25A10	SLC25A10 cDNA FLJ60124, highly similar to Mitochondrial dic	R.TDGILALYSGLSASLC*R.Q	2103.07	224	0	Yes	Tmito	0	1.01	0.98	0.995	0.0143553	-0.0291463	-0.00739553	-4.15931
P08559	PDHA1	PDHA1 Pyruvate dehydrogenase E1 component subunit alpha,	R.VDGMDILC*VR.E	1482.71	261	0	Yes	Tmito	Mitochondrion matrix.	1.02	0.97	0.995	0.0285692	-0.0439433	-0.0076871	-6.67015
P45880	VDAC2	VDAC2 Voltage-dependent anion-selective channel protein	K.WC*EYGLTFTEK.W	1739.78	76	0	Yes	Tmito	Mitochondrion outer membrane {ECO	0.97	1.02	0.995	-0.0439433	0.0285692	-0.0076871	-6.67015
P13804	ETFA	ETFA Electron transfer flavoprotein subunit alpha, mito	K.CDKVAQDLC*K.V	1541.71	68	0	Yes	Tmito	Mitochondrion matrix {ECO	0.95	1.04	0.995	-0.0740006	0.0565835	-0.00870853	-10.603
Q8WVC6	DCAKD	DCAKD Dephospho-CoA kinase domain-containing protein	K.HTVVVYC*DR.D	1453.69	135	0	Yes	Tmito	0	0.92	1.07	0.995	-0.120294	0.0976108	-0.0113417	-13.5854
P11498	PC	PC Pyruvate carboxylase, mitochondrial	R.ADFAQAC*QDAGVR.F	1713.77	131	0	Yes	Tmito	Mitochondrion matrix.	0.99	0.99	0.99	-0.0144996	-0.0144996	-0.0144996	0
P33316	DUT	DUT Deoxyuridine 5-triphosphate nucleotidohydrolase,	K.TDIQIALPSGC*YGR.V	1856.91	166	0	Yes	Tmito	Nucleus {ECO Mitochondrion {ECO	0.98	1	0.99	-0.0291463	0	-0.0145732	-1.41421
O75323	GBAS	GBAS Protein NipSnap homolog 2	K.IC*QEVLPK.I	1291.67	93	0	Yes	Tmito	Cytoplasm {ECO	0.98	1	0.99	-0.0291463	0	-0.0145732	-1.41421
Q9HAV7	GRPEL1	GRPEL1 GrpE protein homolog 1, mitochondrial	K.ATQC*VPK.E	1108.55	124	0	Yes	Tmito	Mitochondrion matrix {ECO	1	0.98	0.99	0	-0.0291463	-0.0145732	-1.41421
P12235	SLC25A4	SLC25A4 ADP/ATP translocase 1	R.YFAGNLASGGAAGATSLC*FVYPLDFAR.T	3102.49	129	0	Yes	Tmito	Mitochondrion inner membrane; Multi-pass membrane protein.	1.01	0.97	0.99	0.0143553	-0.0439433	-0.014794	-2.78649
O43772	SLC25A20	SLC25A20 Mitochondrial carnitine/acylcarnitine carrier prot	R.AFPANAAC*FLGFEVAMK.F	2150.03	283	0	Yes	Tmito	Mitochondrion inner membrane; Multi-pass membrane protein.	1.03	0.95	0.99	0.0426443	-0.0740006	-0.0156781	-5.26086
O75439	PMPCB	PMPCB Mitochondrial-processing peptidase subunit beta	R.LC*TSVTESEVAR.A	1656.79	389	0	Yes	Tmito	Mitochondrion matrix {ECO	1.04	0.94	0.99	0.0565835	-0.0892673	-0.0163419	-6.3109
Q9BUR5	APOO	APOO Apolipoprotein O	R.HYC*EPYTTWCQETYSQTKPK.M	2913.27	71	0	Yes	Tmito	Mitochondrion inner membrane {ECO	1.04	0.94	0.99	0.0565835	-0.0892673	-0.0163419	-6.3109
Q9Y6N1	COX11	COX11 Cytochrome c oxidase assembly protein COX11, mitoc	K.IQC*FCFEEQR.L	1721.74	217	0	Yes	Tmito	Mitochondrion inner membrane {ECO	1.04	0.94	0.99	0.0565835	-0.0892673	-0.0163419	-6.3109
Q8N4Q0	ZADH2	ZADH2 Zinc-binding alcohol dehydrogenase domain-containi	K.C*HVIGTCSSDEK.S	1697.73	198	0	Yes	Tpossible_mito	Peroxisome {ECO	0.87	1.12	0.995	-0.200913	0.163499	-0.018707	-13.7744
Q9Y3D5	MRPS18C	MRPS18C 28S ribosomal protein S18c, mitochondrial	R.HITGLC*GK.K	1190.6	100	0	Yes	Tmito	Mitochondrion {ECO	1.07	0.91	0.99	0.0976108	-0.136062	-0.0192254	-8.59444
P38117	ETFB	ETFB Electron transfer flavoprotein subunit beta	K.HSMNPFC*EIAVEEAVR.L	2195.01	42	NP_BIND--AMP. {ECO:0000244|PDB:1EFV, ECO:0000244|PDB:1T9G, ECO:0000244|PDB:2A1T, ECO:0000269|PubMed:15159392, ECO:0000269|PubMed:15975918, ECO:0000269|PubMed:8962055}. ||	Yes	Tmito	Mitochondrion matrix {ECO	0.99	0.98	0.985	-0.0144996	-0.0291463	-0.021823	-0.474584
Q12849	GRSF1	GRSF1 G-rich sequence factor 1	R.YIELFLNSC*PK.G	1688.84	476	0	Yes	Tmito	Cytoplasm. Mitochondrion matrix, mitochondrion nucleoid {ECO	0.99	0.98	0.985	-0.0144996	-0.0291463	-0.021823	-0.474584
O75947	ATP5H	ATP5H ATP synthase subunit d, mitochondrial	K.FNALKVPVPEDKYTAQVDAEEKEDVKSC*AEWVSLSK.A	4417.19	101	0	Yes	Tmito	Mitochondrion. Mitochondrion inner membrane.	0.99	0.98	0.985	-0.0144996	-0.0291463	-0.021823	-0.474584
Q9Y4W6	AFG3L2	AFG3L2 AFG3-like protein 2	K.NAPC*ILFIDEIDAVGR.K	2109.05	402	0	Yes	Tmito	Mitochondrion {ECO	1	0.97	0.985	0	-0.0439433	-0.0219717	-1.41421
Q9BYD6	MRPL1	MRPL1 39S ribosomal protein L1, mitochondrial	K.IATLDMSSDQIAANLQAVINEVC*R.H	2938.45	279	0	Yes	Tmito	Mitochondrion {ECO	1	0.97	0.985	0	-0.0439433	-0.0219717	-1.41421
Q9BQP7	C20orf72	C20orf72 Uncharacterized protein C20orf72	R.GVAQTPGSVEEDALLC*GPVSK.H	2420.19	79	0	Yes	#N/A	Mitochondrion {ECO	0.97	1	0.985	-0.0439433	0	-0.0219717	-1.41421
Q99714	HSD17B10	HSD17B10 3-hydroxyacyl-CoA dehydrogenase type-2	K.FGRVDVAVNC*AGIAVASK.T	2140.11	91	0	Yes	Tmito	Mitochondrion {ECO	0.96	1.01	0.985	-0.0588937	0.0143553	-0.0222692	-2.32585
P36542	ATP5C1	ATP5C1 ATP synthase subunit gamma, mitochondrial	R.GLC*GAIHSSIAK.Q	1518.78	103	0	Yes	Tmito	Mitochondrion inner membrane {ECO	0.96	1.01	0.985	-0.0588937	0.0143553	-0.0222692	-2.32585
P21796	VDAC1	VDAC1 Voltage-dependent anion-selective channel protein	K.YQIDPDAC*FSAK.V	1719.77	232	0	Yes	Tmito	Mitochondrion outer membrane {ECO	0.95	1.02	0.985	-0.0740006	0.0285692	-0.0227157	-3.19284
Q9Y619	SLC25A15	SLC25A15 Mitochondrial ornithine transporter 1	K.LSDLQNAAAGSFASAFAALVLC*PTELVK.C	3170.63	125	0	Yes	Tmito	Mitochondrion inner membrane; Multi-pass membrane protein {ECO	0.94	1.03	0.985	-0.0892673	0.0426443	-0.0233115	-4.00127
Q14197	ICT1	ICT1 Peptidyl-tRNA hydrolase ICT1, mitochondrial	R.NLADC*LQK.I	1266.62	150	0	Yes	Tmito	Mitochondrion {ECO	1.05	0.92	0.985	0.0703893	-0.120294	-0.0249525	-5.40362
Q96RP9	GFM1	GFM1 Elongation factor G, mitochondrial	R.AAATDHRQELIEC*VANSDEQLGEMFLEEK.I	3640.68	256	0	Yes	Tmito	Mitochondrion {ECO	0.83	1.16	0.995	-0.268817	0.214125	-0.027346	-12.4878
P54819	AK2	AK2 Adenylate kinase 2, mitochondrial	R.LAENFC*VCHLATGDMLR.A	2313.07	40	0	Yes	Tmito	Mitochondrion intermembrane space {ECO	0.99	0.97	0.98	-0.0144996	-0.0439433	-0.0292215	-0.712487
P23378	GLDC	GLDC Glycine dehydrogenase	K.MEDPVC*ENEILATLHAISSK.N	2563.23	112	0	Yes	Tmito	Mitochondrion {ECO	0.92	1.04	0.98	-0.120294	0.0565835	-0.0318554	-3.92623
Q9Y3D5	MRPS18C	MRPS18C 28S ribosomal protein S18c, mitochondrial	K.NVQLLSQFVSPFTGC*IYGR.H	2492.25	90	0	Yes	Tmito	Mitochondrion {ECO	1.04	0.92	0.98	0.0565835	-0.120294	-0.0318554	-3.92623
P48735	IDH2	IDH2 Isocitrate dehydrogenase	K.VC*VETVESGAMTK.D	1715.8	402	0	Yes	Tmito	Mitochondrion.	0.97	0.98	0.975	-0.0439433	-0.0291463	-0.0365448	-0.286307
Q5T653	MRPL2	MRPL2 39S ribosomal protein L2, mitochondrial	R.QMQVLETC*VATVGR.V	1897.94	240	0	Yes	Tmito	Mitochondrion {ECO	0.98	0.97	0.975	-0.0291463	-0.0439433	-0.0365448	-0.286307
P36957	DLST	DLST Dihydrolipoyllysine-residue succinyltransferase co	K.EAQNTC*AMLTTFNEIDMSNIQEMR.A	3153.39	245	0	Yes	Tmito	Mitochondrion matrix {ECO	0.98	0.97	0.975	-0.0291463	-0.0439433	-0.0365448	-0.286307
P10809	HSPD1	HSPD1 60 kDa heat shock protein, mitochondrial	R.AAVEEGIVLGGGC*ALLR.C	1991.05	442	0	Yes	Tmito	Mitochondrion matrix.	0.98	0.97	0.975	-0.0291463	-0.0439433	-0.0365448	-0.286307
P51649	ALDH5A1	ALDH5A1 Succinate-semialdehyde dehydrogenase, mitochondria	R.NTGQTC*VCSNQFLVQR.G	2218.02	340	ACT_SITE--Nucleophile. {ECO:0000255|PROSITE- ProRule:PRU10008}. || DISULFID--In inhibited form. {ECO:0000269|PubMed:19300440}. ||	Yes	Tmito	Mitochondrion.	0.99	0.96	0.975	-0.0144996	-0.0588937	-0.0366966	-0.85543
O95202	LETM1	LETM1 LETM1 and EF-hand domain-containing protein 1, mit	K.ADDKLIAEEGVDSLNVKELQAAC*R.A	2950.47	379	0	Yes	Tmito	Mitochondrion inner membrane {ECO	0.96	0.99	0.975	-0.0588937	-0.0144996	-0.0366966	-0.85543
P05141	SLC25A5	SLC25A5 ADP/ATP translocase 2	K.GIIDC*VVR.I	1236.64	57	0	Yes	Tmito	Mitochondrion inner membrane; Multi-pass membrane protein.	1.01	0.94	0.975	0.0143553	-0.0892673	-0.037456	-1.95622
Q6YN16	HSDL2	HSDL2 Hydroxysteroid dehydrogenase-like protein 2	R.LAGC*TVFITGASR.G	1657.84	11	0	Yes	Tmito	Peroxisome {ECO	1.02	0.93	0.975	0.0285692	-0.104697	-0.0380641	-2.47566
P23368	ME2	ME2 NAD-dependent malic enzyme, mitochondrial	R.C*LFASGSPFGPVK.L	1671.82	441	0	Yes	Tmito	Mitochondrion matrix.	1.03	0.92	0.975	0.0426443	-0.120294	-0.0388249	-2.96755
Q9BVS5	TRMT61B	TRMT61B Potential tRNA (adenine(58)-N(1))-methyltransferas	R.C*GPTHQGSEDPSMLSQAQSATEVEER.H	3137.36	112	0	Yes	Tmito	Mitochondrion {ECO	0.91	1.04	0.975	-0.136062	0.0565835	-0.039739	-3.42788
Q99643	SDHC	SDHC Succinate dehydrogenase cytochrome b560 subunit, m	K.SLC*LGPALIHTAK.F	1685.91	107	0	Yes	Tmito	Mitochondrion inner membrane; Multi-pass membrane protein.	0.75	1.26	1.005	-0.415037	0.333424	-0.0408069	-12.9694
P33316	DUT	DUT Deoxyuridine 5-triphosphate nucleotidohydrolase,	R.IAQLIC*ER.I	1307.68	222	0	Yes	Tmito	Nucleus {ECO Mitochondrion {ECO	0.97	0.97	0.97	-0.0439433	-0.0439433	-0.0439433	0
P04181	OAT	OAT Ornithine aminotransferase, mitochondrial	K.VLPMNTGVEAGETAC*K.L	1982.94	150	0	Yes	Tmito	Mitochondrion matrix {ECO	1.12	0.84	0.98	0.163499	-0.251539	-0.04402	-6.66687
P82650	MRPS22	MRPS22 28S ribosomal protein S22, mitochondrial	R.HVDVLNLC*FAQFEPDSTEYIK.V	2831.35	231	0	Yes	Tmito	Mitochondrion {ECO	0.98	0.96	0.97	-0.0291463	-0.0588937	-0.04402	-0.477841
O43772	SLC25A20	SLC25A20 Mitochondrial carnitine/acylcarnitine carrier prot	K.C*LLQIQASSGESK.Y	1725.85	136	0	Yes	Tmito	Mitochondrion inner membrane; Multi-pass membrane protein.	0.96	0.98	0.97	-0.0588937	-0.0291463	-0.04402	-0.477841
O94826	TOMM70A	TOMM70A Mitochondrial import receptor subunit TOM70	K.AGKYEQAIQC*YTEAISLC*PTEK.N	3172.5	136	0	Yes	Tmito	Mitochondrion outer membrane {ECO	0.99	0.95	0.97	-0.0144996	-0.0740006	-0.0442501	-0.950813
Q12931	TRAP1	TRAP1 Heat shock protein 75 kDa, mitochondrial	R.NIYYLC*APNR.H	1588.76	501	0	Yes	Tmito	Mitochondrion {ECO	0.99	0.95	0.97	-0.0144996	-0.0740006	-0.0442501	-0.950813
P36776	LONP1	LONP1 Lon protease homolog, mitochondrial	R.AGVTC*IVLPAENK.K	1676.87	909	0	Yes	Tmito	Mitochondrion matrix {ECO	0.99	0.95	0.97	-0.0144996	-0.0740006	-0.0442501	-0.950813
Q96BW9	TAMM41	TAMM41 Mitochondrial translocator assembly and maintenanc	K.NRDVEETLFQVAHDPDC*GDVVR.L	2877.33	285	0	Yes	Tmito	Mitochondrion inner membrane {ECO	1	0.94	0.97	0	-0.0892673	-0.0446337	-1.41421
P49411	TUFM	TUFM Elongation factor Tu, mitochondrial	K.NMITGTAPLDGC*ILVVAANDGPMPQTR.E	3118.52	147	0	Yes	Tmito	Mitochondrion {ECO	0.93	1.01	0.97	-0.104697	0.0143553	-0.045171	-1.86365
Q16891	IMMT	IMMT Mitochondrial inner membrane protein	K.ANC*SDNEFTQALTAAIPPESLTR.G	2812.33	603	0	Yes	Tmito	Mitochondrion inner membrane {ECO	0.98	0.95	0.965	-0.0291463	-0.0740006	-0.0515735	-0.614982
Q92667	AKAP1	AKAP1 A-kinase anchor protein 1, mitochondrial	R.ADPAIKEPLPVEDVC*PK.V	2184.11	64	0	Yes	Tmito	Mitochondrion outer membrane {ECO	0.94	0.99	0.965	-0.0892673	-0.0144996	-0.0518835	-1.01899
P30084	ECHS1	ECHS1 Enoyl-CoA hydratase, mitochondrial	K.IC*PVETLVEEAIQCAEK.I	2295.11	213	0	Yes	Tmito	Mitochondrion matrix.	0.92	1.01	0.965	-0.120294	0.0143553	-0.0529695	-1.79748
Q92665	MRPS31	MRPS31 28S ribosomal protein S31, mitochondrial	R.HFMELVTC*GLSK.N	1726.83	356	0	Yes	Tmito	Mitochondrion {ECO	0.92	1.01	0.965	-0.120294	0.0143553	-0.0529695	-1.79748
P51553	IDH3G	IDH3G Isocitrate dehydrogenase	R.TSLDLYANVIHC*K.S	1839.92	148	0	Yes	Tmito	Mitochondrion {ECO	1.08	0.86	0.97	0.111031	-0.217591	-0.0532801	-4.36132
Q14197	ICT1	ICT1 Peptidyl-tRNA hydrolase ICT1, mitochondrial	K.QADSDIPLDRLTISYC*R.S	2329.14	82	0	Yes	Tmito	Mitochondrion {ECO	0.94	0.98	0.96	-0.0892673	-0.0291463	-0.0592068	-0.718024
O75027	ABCB7	ABCB7 ATP-binding cassette sub-family B member 7, mitoch	K.GCGNC*SC.-	1119.37	750	0	Yes	Tmito	Mitochondrion inner membrane {ECO	1.02	0.9	0.96	0.0285692	-0.152003	-0.061717	-2.06886
Q7L0Y3	TRMT10C	TRMT10C Mitochondrial ribonuclease P protein 1	K.TLMEC*VSNTAK.K	1558.73	123	0	Yes	Tmito	Mitochondrion matrix, mitochondrion nucleoid {ECO	0.89	1.03	0.96	-0.168123	0.0426443	-0.0627392	-2.37547
Q5TC12	ATPAF1	ATPAF1 ATP synthase mitochondrial F1 complex assembly fac	K.C*AQNQNK.T	1167.52	321	0	Yes	Tmito	Mitochondrion {ECO	0.95	0.96	0.955	-0.0740006	-0.0588937	-0.0664471	-0.160762
P82675	MRPS5	MRPS5 28S ribosomal protein S5, mitochondrial	R.AIITIC*R.L	1151.63	324	0	Yes	Tmito	Mitochondrion {ECO	0.97	0.94	0.955	-0.0439433	-0.0892673	-0.0666053	-0.481176
Q9NVH1	DNAJC11	DNAJC11 DnaJ homolog subfamily C member 11	K.VIDVTVPLQC*LVK.D	1790	494	0	Yes	Tmito	Mitochondrion {ECO Mitochondrion outer membrane {ECO	0.94	0.97	0.955	-0.0892673	-0.0439433	-0.0666053	-0.481176
Q9Y4W6	AFG3L2	AFG3L2 AFG3-like protein 2	K.LASLTPGFSGADVANVC*NEAALIAAR.H	2894.46	525	0	Yes	Tmito	Mitochondrion {ECO	0.98	0.93	0.955	-0.0291463	-0.104697	-0.0669219	-0.798284
O94925	GLS	GLS Glutaminase kidney isoform, mitochondrial	K.C*VQSNIVLLTQAFR.R	1955.03	203	0	Yes	Tmito	Cytoplasm, cytosol. Mitochondrion.	1.13	0.8	0.965	0.176323	-0.321928	-0.0728027	-4.83934
Q6P1X6	C8orf82	C8orf82 UPF0598 protein C8orf82	R.YEAAFPFLSPC*GR.E	1820.85	98	0	Yes	Tmito	0	0.94	0.96	0.95	-0.0892673	-0.0588937	-0.0740805	-0.28992
Q9H845	ACAD9	ACAD9 Acyl-CoA dehydrogenase family member 9, mitochondr	K.LASGEHIAAFC*LTEPASGSDAASIR.S	2837.36	179	0	Yes	Tmito	Mitochondrion {ECO	0.94	0.96	0.95	-0.0892673	-0.0588937	-0.0740805	-0.28992
P31040	SDHA	SDHA Succinate dehydrogenase	R.VGSVLQEGC*GK.I	1438.7	536	0	Yes	Tmito	Mitochondrion inner membrane {ECO	0.93	0.97	0.95	-0.104697	-0.0439433	-0.0743204	-0.578033
P45880	VDAC2	VDAC2 Voltage-dependent anion-selective channel protein	K.VC*EDLDTSVNLAWTSGTNC*TR.F	3011.35	210	0	Yes	Tmito	Mitochondrion outer membrane {ECO	0.98	0.92	0.95	-0.0291463	-0.120294	-0.0747203	-0.862567
Q5U5X0	LYRM7	LYRM7 LYR motif-containing protein 7	R.KDLLVENVPYC*DAPTQK.Q	2296.14	97	0	Yes	Tmito	Mitochondrion matrix {ECO	0.98	0.92	0.95	-0.0291463	-0.120294	-0.0747203	-0.862567
P51649	ALDH5A1	ALDH5A1 Succinate-semialdehyde dehydrogenase, mitochondria	K.YVC*YGGL.-	1136.51	531	0	Yes	Tmito	Mitochondrion.	0.88	1.02	0.95	-0.184425	0.0285692	-0.0779277	-1.93268
Q9Y5Z9	UBIAD1	UBIAD1 UbiA prenyltransferase domain-containing protein 1	K.AGDRDPLGNDC*PEQDRLPQR.S	2615.21	31	0	Yes	#N/A	Endoplasmic reticulum membrane; Multi-pass membrane protein. Golgi apparatus membrane; Multi-pass membrane protein. Mitochondrion membrane. Cytoplasm. Nucleus.	1.03	0.87	0.95	0.0426443	-0.200913	-0.0791342	-2.17631
P48047	ATP5O	ATP5O ATP synthase subunit O, mitochondrial	R.GEVPC*TVTSASPLEEATLSELK.T	2624.29	141	0	Yes	Tmito	Mitochondrion {ECO	0.94	0.94	0.94	-0.0892673	-0.0892673	-0.0892673	0
P28331	NDUFS1	NDUFS1 NADH-ubiquinone oxidoreductase 75 kDa subunit, mit	R.MC*LVEIEK.A	1326.65	78	METAL--Iron-sulfur 1 (2Fe-2S). {ECO:0000250}. ||	Yes	Tmito	Mitochondrion inner membrane.	0.95	0.93	0.94	-0.0740006	-0.104697	-0.089349	-0.242934
Q13505	MTX1	MTX1 Metaxin-1	R.EAREC*LTLLSQR.L	1780.9	326	0	Yes	Tmito	Membrane {ECO	0.9	0.98	0.94	-0.152003	-0.0291463	-0.0905747	-0.959129
Q96KR6	FAM210B	FAM210B Protein FAM210B	R.GHQDPSQATGTTGSSVSC*TEEK.K	2570.12	77	0	Yes	Tnon_mito	Mitochondrion {ECO	0.88	1	0.94	-0.184425	0	-0.0922123	-1.41421
P09110	ACAA1	ACAA1 3-ketoacyl-CoA thiolase, peroxisomal	K.GC*FQAEIVPVTTTVHDDK.G	2323.11	218	0	Yes	Tpossible_mito	Peroxisome.	0.88	1	0.94	-0.184425	0	-0.0922123	-1.41421
O15382	BCAT2	BCAT2 Branched-chain-amino-acid aminotransferase, mitoch	R.EVFGSGTAC*QVCPVHR.I	2109.97	342	MUTAGEN--C->A: Reduces activity about 6-fold. {ECO:0000269|PubMed:17050531}. ||	Yes	Tmito	Mitochondrion. Cytoplasm.	1.02	0.86	0.94	0.0285692	-0.217591	-0.0945111	-1.84171
P22570	FDXR	FDXR NADPH:adrenodoxin oxidoreductase, mitochondrial	R.AVPTGDMEDLPC*GLVLSSIGYK.S	2628.28	353	0	Yes	Tmito	Mitochondrion inner membrane {ECO	1.27	0.69	0.98	0.344828	-0.535332	-0.0952516	-6.53393
P51659	HSD17B4	HSD17B4 Peroxisomal multifunctional enzyme type 2	K.C*EAVVADVLDK.G	1523.74	425	0	Yes	Tpossible_mito	Peroxisome.	0.81	1.08	0.945	-0.304006	0.111031	-0.0964874	-3.0416
Q8WW59	SPRYD4	SPRYD4 SPRY domain-containing protein 4	R.DSC*IGVDDR.S	1341.58	114	0	Yes	Tmito	0	0.94	0.93	0.935	-0.0892673	-0.104697	-0.0969824	-0.112502
Q07021	C1QBP	C1QBP Complement component 1 Q subcomponent-binding prot	K.ALVLDC*HYPEDEVGQEDEAESDIFSIR.E	3443.55	186	VARIANT--C -> S (in COXPD33; unknown pathological significance; dbSNP:rs748497469). {ECO:0000269|PubMed:28942965}. ||	Yes	Tmito	Mitochondrion matrix {ECO	0.93	0.94	0.935	-0.104697	-0.0892673	-0.0969824	-0.112502
P22830	FECH	FECH Ferrochelatase, mitochondrial	R.AIAFTQYPQYSC*STTGSSLNAIYR.Y	3005.42	196	METAL--Iron-sulfur (2Fe-2S). || MUTAGEN--C->S: Loss of activity. {ECO:0000269|PubMed:8276824}. ||	Yes	Tmito	Mitochondrion inner membrane; Peripheral membrane protein; Matrix side.	0.97	0.9	0.935	-0.0439433	-0.152003	-0.0979732	-0.779905
Q7L2E3	DHX30	DHX30 Putative ATP-dependent RNA helicase DHX30	R.GPC*GSFDVR.K	1299.58	1183	0	Yes	Tmito	Cytoplasm {ECO	1.34	0.65	0.995	0.422233	-0.621488	-0.0996277	-7.4078
Q96EL3	MRPL53	MRPL53 39S ribosomal protein L53, mitochondrial	R.HDGSEPC*VDVLFGDGHR.L	2202.97	63	0	Yes	Tmito	Mitochondrion {ECO	0.91	0.95	0.93	-0.136062	-0.0740006	-0.105031	-0.417817
P30048	PRDX3	PRDX3 Thioredoxin-dependent peroxide reductase, mitochon	K.AFQYVETHGEVC*PANWTPDSPTIKPSPAASK.E	3692.76	229	DISULFID--Interchain (with C-108); in linked form. {ECO:0000250|UniProtKB:P35705}. ||	Yes	Tmito	Mitochondrion {ECO	0.95	0.91	0.93	-0.0740006	-0.136062	-0.105031	-0.417817
Q9NWU5	MRPL22	MRPL22 39S ribosomal protein L22, mitochondrial	K.VYC*HYFVK.L	1420.68	166	0	Yes	Tmito	Mitochondrion {ECO	0.9	0.96	0.93	-0.152003	-0.0588937	-0.105448	-0.624365
P38117	ETFB	ETFB Electron transfer flavoprotein subunit beta	K.EVIAVSC*GPAQCQETIR.T	2224.06	66	BINDING--AMP; via amide nitrogen and carbonyl oxygen. {ECO:0000244|PDB:1EFV, ECO:0000244|PDB:1T9G, ECO:0000244|PDB:2A1T, ECO:0000269|PubMed:15159392, ECO:0000269|PubMed:15975918, ECO:0000269|PubMed:8962055}. ||	Yes	Tmito	Mitochondrion matrix {ECO	0.86	1	0.93	-0.217591	0	-0.108796	-1.41421
P38646	HSPA9	HSPA9 Stress-70 protein, mitochondrial	K.KSQVFSTAADGQTQVEIKVC*QGER.E	2972.46	487	0	Yes	Tmito	Mitochondrion {ECO	1.06	0.81	0.935	0.0840643	-0.304006	-0.109971	-2.49527
Q9NVA1	UQCC	UQCC Ubiquinol-cytochrome c reductase complex chaperone	R.MYTSC*VEK.T	1322.58	124	0	Yes	#N/A	Mitochondrion inner membrane {ECO	0.92	0.93	0.925	-0.120294	-0.104697	-0.112496	-0.098036
Q9HC21	SLC25A19	SLC25A19 Mitochondrial thiamine pyrophosphate carrier	K.GLMDC*AK.Q	1099.49	268	0	Yes	Tmito	Mitochondrion inner membrane; Multi-pass membrane protein.	0.9	0.95	0.925	-0.152003	-0.0740006	-0.113002	-0.488099
Q9H936	SLC25A22	SLC25A22 Mitochondrial glutamate carrier 1	K.EMLAGC*GAGTC*QVIVTTPMEMLK.I	3110.46	111	0	Yes	Tmito	Mitochondrion inner membrane {ECO	0.95	0.9	0.925	-0.0740006	-0.152003	-0.113002	-0.488099
P43304	GPD2	GPD2 Glycerol-3-phosphate dehydrogenase, mitochondrial	K.AADC*ISEPVNR.E	1536.71	45	0	Yes	Tmito	Mitochondrion.	0.87	0.98	0.925	-0.200913	-0.0291463	-0.11503	-1.05588
O14880	MGST3	MGST3 Microsomal glutathione S-transferase 3	K.SGLGSGPKC*CH.-	1464.64	150	LIPID--S-palmitoyl cysteine. {ECO:0000269|PubMed:21044946}. || MUTAGEN--C->S: Abolishes S-acylation; when associated with S-151. {ECO:0000269|PubMed:21044946}. ||	Yes	Tmito	Endoplasmic reticulum membrane {ECO	0.85	1	0.925	-0.234465	0	-0.117233	-1.41421
P49916	LIG3	LIG3 DNA ligase 3	K.AADETLC*QTK.V	1441.67	929	0	Yes	#N/A	Mitochondrion {ECO Mitochondrion {ECO Nucleus {ECO Nucleus {ECO	1.1	0.77	0.935	0.137504	-0.37707	-0.119783	-3.03764
O75306	NDUFS2	NDUFS2 NADH dehydrogenase	K.TQPYDVYDQVEFDVPVGSRGDC*YDR.Y	3286.45	326	METAL--Iron-sulfur (4Fe-4S). {ECO:0000255}. ||	Yes	Tmito	Mitochondrion inner membrane {ECO	0.92	0.92	0.92	-0.120294	-0.120294	-0.120294	0
Q96EY8	MMAB	MMAB Cob(I)yrinic acid a,c-diamide adenosyltransferase,	K.ISSALHFC*R.A	1395.69	185	0	Yes	Tmito	Mitochondrion {ECO	0.92	0.92	0.92	-0.120294	-0.120294	-0.120294	0
P10620	MGST1	MGST1 Microsomal glutathione S-transferase 1	K.VFANPEDC*VAFGK.G	1759.82	50	SITE--Activates the enzyme when modified. {ECO:0000250}. ||	Yes	Tpossible_mito	Microsome {ECO	0.94	0.9	0.92	-0.0892673	-0.152003	-0.120635	-0.367727
P82663	MRPS25	MRPS25 28S ribosomal protein S25, mitochondrial	R.EC*ICEVEGQVPCPSLVPLPK.E	2617.26	139	0	Yes	Tmito	Mitochondrion {ECO	0.97	0.87	0.92	-0.0439433	-0.200913	-0.122428	-0.906607
Q9NZJ7	MTCH1	MTCH1 Mitochondrial carrier homolog 1	R.C*MVQFVGR.E	1301.62	222	0	Yes	Tmito	Mitochondrion inner membrane {ECO	0.93	0.9	0.915	-0.104697	-0.152003	-0.12835	-0.260617
Q9HAV7	GRPEL1	GRPEL1 GrpE protein homolog 1, mitochondrial	K.LYGIQAFC*K.D	1404.7	108	0	Yes	Tmito	Mitochondrion matrix {ECO	0.9	0.93	0.915	-0.152003	-0.104697	-0.12835	-0.260617
P25705	ATP5A1	ATP5A1 ATP synthase subunit alpha, mitochondrial	K.YTIVVSATASDAAPLQYLAPYSGC*SMGEYFR.D	3695.73	294	0	Yes	Tmito	Mitochondrion {ECO	0.94	0.89	0.915	-0.0892673	-0.168123	-0.128695	-0.433266
Q96EL2	MRPS24	MRPS24 28S ribosomal protein S24, mitochondrial	R.GNQLEIC*AVVLR.Q	1676.88	120	0	Yes	Tmito	Mitochondrion {ECO	1.02	0.82	0.92	0.0285692	-0.286304	-0.128868	-1.72774
O95571	ETHE1	ETHE1 Protein ETHE1, mitochondrial	R.TDFQQGC*AK.T	1359.6	170	0	Yes	Tmito	Cytoplasm {ECO	0.97	0.86	0.915	-0.0439433	-0.217591	-0.130767	-0.938978
P11182	DBT	DBT Lipoamide acyltransferase component of branched-ch	K.AASLGLLQFPILNASVDENC*QNITYK.A	3185.6	333	0	Yes	Tmito	Mitochondrion matrix.	0.92	0.9	0.91	-0.120294	-0.152003	-0.136149	-0.164684
Q96TA2	YME1L1	YME1L1 ATP-dependent zinc metalloprotease YME1L1	K.ANAPC*VIFIDELDSVGGK.R	2211.09	433	0	Yes	Tmito	Mitochondrion inner membrane {ECO	0.9	0.92	0.91	-0.152003	-0.120294	-0.136149	-0.164684
Q9NVH1	DNAJC11	DNAJC11 DnaJ homolog subfamily C member 11	R.LC*MLYHPDK.H	1481.69	38	0	Yes	Tmito	Mitochondrion {ECO Mitochondrion outer membrane {ECO	0.89	0.93	0.91	-0.168123	-0.104697	-0.13641	-0.328777
P10515	DLAT	DLAT Dihydrolipoyllysine-residue acetyltransferase comp	K.ASALAC*LK.V	1138.6	488	0	Yes	Tmito	Mitochondrion matrix.	0.84	0.98	0.91	-0.251539	-0.0291463	-0.140343	-1.12051
Q9Y3E5	PTRH2	PTRH2 Peptidyl-tRNA hydrolase 2, mitochondrial	K.VAAQC*SHAAVSAYK.Q	1767.85	86	0	Yes	Tmito	Mitochondrion.	0.98	0.84	0.91	-0.0291463	-0.251539	-0.140343	-1.12051
Q6NUK1	SLC25A24	SLC25A24 Calcium-binding mitochondrial carrier protein SCaM	K.DSVNPGVMVLLGC*GALSSTCGQLASYPLALVR.T	3612.82	391	0	Yes	Tmito	Mitochondrion inner membrane {ECO	0.84	0.98	0.91	-0.251539	-0.0291463	-0.140343	-1.12051
Q16611	BAK1	BAK1 Bcl-2 homologous antagonist/killer	R.QEC*GEPALPSASEEQVAQDTEEVFR.S	3112.39	14	0	Yes	Tmito	Mitochondrion outer membrane {ECO	0.74	1.11	0.925	-0.434403	0.15056	-0.141922	-2.9145
O75208	COQ9	COQ9 Ubiquinone biosynthesis protein COQ9, mitochondria	K.DGSELILHFVTQC*NTR.L	2196.06	153	0	Yes	Tmito	Mitochondrion {ECO	0.9	0.91	0.905	-0.152003	-0.136062	-0.144032	-0.0782628
Q6P4A7	SFXN4	SFXN4 Sideroflexin-4	R.SYTC*KPLER.S	1458.71	159	0	Yes	Tmito	Mitochondrion inner membrane {ECO	0.89	0.92	0.905	-0.168123	-0.120294	-0.144208	-0.234521
P49406	MRPL19	MRPL19 39S ribosomal protein L19, mitochondrial	K.GIRFDLC*LTEQQMK.E	2045.01	248	0	Yes	Tmito	Mitochondrion {ECO	0.95	0.86	0.905	-0.0740006	-0.217591	-0.145796	-0.696412
Q96HS1	PGAM5	PGAM5 Serine/threonine-protein phosphatase PGAM5, mitoch	R.ADARQEEDSYEIFIC*HANVIR.Y	2842.33	229	0	Yes	Tmito	Mitochondrion outer membrane {ECO	0.97	0.84	0.905	-0.0439433	-0.251539	-0.147741	-0.993577
P38117	ETFB	ETFB Electron transfer flavoprotein subunit beta	K.EVIAVSC*GPAQC*QETIR.T	2530.21	66	BINDING--AMP; via amide nitrogen and carbonyl oxygen. {ECO:0000244|PDB:1EFV, ECO:0000244|PDB:1T9G, ECO:0000244|PDB:2A1T, ECO:0000269|PubMed:15159392, ECO:0000269|PubMed:15975918, ECO:0000269|PubMed:8962055}. ||	Yes	Tmito	Mitochondrion matrix {ECO	1.04	0.78	0.91	0.0565835	-0.358454	-0.150935	-1.94438
P43897	TSFM	TSFM Elongation factor Ts, mitochondrial	K.ALETC*GGDLK.Q	1368.65	71	0	Yes	Tmito	Mitochondrion.	0.88	0.92	0.9	-0.184425	-0.120294	-0.152359	-0.297632
P04406	GAPDH	GAPDH Glyceraldehyde-3-phosphate dehydrogenase	R.VPTANVSVVDLTC*R.L	1836.94	247	MOD_RES--S-nitrosocysteine. {ECO:0000269|PubMed:22771119, ECO:0000269|PubMed:25417112}. || MUTAGEN--C->S: Markedly reduced glycolytic activity; when associated with S-152 and S-156. Forms free radical-induced aggregates, but to a lesser extent than wild-type protein; when associated with S-156 and S-247. {ECO:0000269|PubMed:25086035}. ||	Yes	Tpossible_mito	Cytoplasm, cytosol {ECO	0.88	0.92	0.9	-0.184425	-0.120294	-0.152359	-0.297632
O94903	PROSC	PROSC Proline synthase co-transcribed bacterial homolog	K.KPTPDKC*AADVK.A	1634.82	261	0	Yes	Tmito	0	0.82	0.98	0.9	-0.286304	-0.0291463	-0.157725	-1.15288
Q9BVV7	TIMM21	TIMM21 Mitochondrial import inner membrane translocase su	K.DGLKHTC*VK.F	1362.69	192	0	Yes	Tmito	Mitochondrion membrane {ECO	0.93	0.86	0.895	-0.104697	-0.217591	-0.161144	-0.495383
Q9NPL8	TIMMDC1	TIMMDC1 Translocase of inner mitochondrial membrane domain	R.ISKDLANIC*K.T	1466.77	78	0	Yes	Tmito	Mitochondrion membrane {ECO	0.94	0.85	0.895	-0.0892673	-0.234465	-0.161866	-0.634292
P50213	IDH3A	IDH3A Isocitrate dehydrogenase	K.C*SDFTEEICR.R	1621.67	351	0	Yes	Tmito	Mitochondrion.	0.95	0.84	0.895	-0.0740006	-0.251539	-0.16277	-0.771264
P22830	FECH	FECH Ferrochelatase, mitochondrial	R.LEYC*NPYR.L	1419.64	294	0	Yes	Tmito	Mitochondrion inner membrane; Peripheral membrane protein; Matrix side.	0.8	0.99	0.895	-0.321928	-0.0144996	-0.168214	-1.29231
Q9Y375	NDUFAF1	NDUFAF1 Complex I intermediate-associated protein 30, mito	R.SGYC*AMISR.I	1349.6	183	0	Yes	Tmito	Mitochondrion {ECO	0.9	0.88	0.89	-0.152003	-0.184425	-0.168214	-0.136288
O43837	IDH3B	IDH3B Isocitrate dehydrogenase	K.LGDGLFLQC*C*EEVAELYPK.I	2853.35	232	0	Yes	Tmito	Mitochondrion.	0.87	0.91	0.89	-0.200913	-0.136062	-0.168487	-0.272167
P78540	ARG2	ARG2 Arginase-2, mitochondrial	R.LSSLGC*HLK.D	1319.68	63	0	Yes	Tmito	Mitochondrion {ECO	1.04	0.76	0.9	0.0565835	-0.395929	-0.169673	-1.88583
Q96EH3	MALSU1	MALSU1 Mitochondrial assembly of ribosomal large subunit	R.SYDDQLAQIAPETVPEDFILGIEDDTSSVTPVELKC*E.-	4431.09	233	0	Yes	Tmito	Mitochondrion matrix {ECO	0.82	0.96	0.89	-0.286304	-0.0588937	-0.172599	-0.93166
Q9BYC8	MRPL32	MRPL32 39S ribosomal protein L32, mitochondrial	K.HVLC*AYCYEK.V	1647.73	123	0	Yes	Tmito	Mitochondrion {ECO	0.89	0.88	0.885	-0.168123	-0.184425	-0.176274	-0.0653933
Q9P032	NDUFAF4	NDUFAF4 NADH dehydrogenase	K.AAETC*QEPK.E	1338.6	87	0	Yes	Tmito	Mitochondrion {ECO	0.9	0.87	0.885	-0.152003	-0.200913	-0.176458	-0.195992
Q969Z3	2019-03-02	MARC2 MOSC domain-containing protein 2, mitochondrial	K.GRDC*GNEAAK.W	1382.62	160	0	Yes	#N/A	Mitochondrion outer membrane; Peripheral membrane protein. Peroxisome {ECO	0.9	0.87	0.885	-0.152003	-0.200913	-0.176458	-0.195992
P13804	ETFA	ETFA Electron transfer flavoprotein subunit alpha, mito	R.TIYAGNALC*TVK.C	1615.82	155	0	Yes	Tmito	Mitochondrion matrix {ECO	0.86	0.91	0.885	-0.217591	-0.136062	-0.176826	-0.326028
Q9H857	NT5DC2	NT5DC2 5-nucleotidase domain-containing protein 2	R.FSDLYMASLSC*LLNYR.V	2259.07	475	CONFLICT--C -> R (in Ref. 2; BAB14064). {ECO:0000305}. ||	Yes	Tmito	0	0.79	0.99	0.89	-0.340075	-0.0144996	-0.177288	-1.29855
Q969V5	MUL1	MUL1 Mitochondrial ubiquitin ligase activator of NFKB 1	R.TTHLWNDC*SK.I	1566.7	113	0	Yes	Tmito	Mitochondrion outer membrane; Multi-pass membrane protein. Peroxisome. Note=Transported in mitochondrion- derived vesicles from the mitochondrion to the peroxisome.	0.92	0.85	0.885	-0.120294	-0.234465	-0.17738	-0.455131
Q12983	BNIP3	BNIP3 BCL2/adenovirus E1B 19 kDa protein-interacting pro	K.SSHC*DSPPR.S	1347.58	129	0	Yes	Tmito	Mitochondrion. Mitochondrion outer membrane; Single-pass membrane protein. Note=Coexpression with the EIB 19- kDa protein results in a shift in NIP3 localization pattern to the nuclear envelope. Colocalizes with ACAA2 in the mitochondria. Colocalizes with SPATA18 at the mitochondrion outer membrane.	0.94	0.83	0.885	-0.0892673	-0.268817	-0.179042	-0.709111
O95563	MPC2	MPC2 Mitochondrial pyruvate carrier 2	K.WGLVC*AGLADMAR.P	1724.83	54	0	Yes	Tmito	Mitochondrion inner membrane {ECO	0.94	0.83	0.885	-0.0892673	-0.268817	-0.179042	-0.709111
O15270	SPTLC2	SPTLC2 Serine palmitoyltransferase 2	K.VLEEYGAGVC*STR.Q	1745.82	204	0	Yes	Tmito	Endoplasmic reticulum membrane {ECO	1.05	0.74	0.895	0.0703893	-0.434403	-0.182007	-1.96115
Q96EL3	MRPL53	MRPL53 39S ribosomal protein L53, mitochondrial	R.STNLNC*SVIADVR.H	1753.86	49	0	Yes	Tmito	Mitochondrion {ECO	0.97	0.8	0.885	-0.0439433	-0.321928	-0.182936	-1.0745
Q13825	AUH	AUH Methylglutaconyl-CoA hydratase, mitochondrial	R.SEVPGIFC*AGADLK.E	1769.86	138	0	Yes	Tmito	Mitochondrion {ECO	0.97	0.8	0.885	-0.0439433	-0.321928	-0.182936	-1.0745
Q96AB3	ISOC2	ISOC2 Isochorismatase domain-containing protein 2, mitoc	K.TC*FSMVPALQQELDSRPQLR.S	2682.32	84	0	Yes	Tmito	Cytoplasm {ECO	0.89	0.87	0.88	-0.168123	-0.200913	-0.184518	-0.125657
Q8NFF5	FLAD1	FLAD1 FAD synthase	K.GHTQDTNTFFLC*R.T	1902.87	136	0	Yes	Tmito	Mitochondrion matrix {ECO Cytoplasm.	0.81	0.95	0.88	-0.304006	-0.0740006	-0.189003	-0.860506
Q8IYB8	SUPV3L1	SUPV3L1 ATP-dependent RNA helicase SUPV3L1, mitochondrial	R.YVFC*TAPINK.K	1517.75	575	0	Yes	Tmito	Nucleus {ECO	1.28	0.6	0.94	0.356144	-0.736966	-0.190411	-4.05935
P45954	ACADSB	ACADSB Short/branched chain specific acyl-CoA dehydrogena	K.C*IEWMGGVGYTK.D	1705.77	385	0	Yes	Tmito	Mitochondrion matrix.	0.97	0.79	0.88	-0.0439433	-0.340075	-0.192009	-1.09056
P50213	IDH3A	IDH3A Isocitrate dehydrogenase	R.IEAAC*FATIK.D	1428.72	331	0	Yes	Tmito	Mitochondrion.	0.87	0.88	0.875	-0.200913	-0.184425	-0.192669	-0.0605125
Q9Y6M9	NDUFB9	NDUFB9 NADH dehydrogenase	R.YFAC*LMR.A	1265.58	42	0	Yes	Tmito	Mitochondrion inner membrane {ECO	0.88	0.87	0.875	-0.184425	-0.200913	-0.192669	-0.0605125
O75431	MTX2	MTX2 Metaxin-2	K.KTLDQVLEDVDQC*CQALSQR.L	2712.28	189	0	Yes	Tmito	Mitochondrion outer membrane {ECO	0.86	0.89	0.875	-0.217591	-0.168123	-0.192857	-0.181376
P21796	VDAC1	VDAC1 Voltage-dependent anion-selective channel protein	K.REHINLGC*DMDFDIAGPSIR.G	2622.23	127	0	Yes	Tmito	Mitochondrion outer membrane {ECO	0.86	0.89	0.875	-0.217591	-0.168123	-0.192857	-0.181376
P51553	IDH3G	IDH3G Isocitrate dehydrogenase	R.HAC*VPVDFEEVHVSSNADEEDIR.N	2960.32	81	0	Yes	Tmito	Mitochondrion {ECO	0.84	0.91	0.875	-0.251539	-0.136062	-0.1938	-0.421335
Q9Y512	SAMM50	SAMM50 Sorting and assembly machinery component 50 homolo	R.IC*DGVQFGAGIR.F	1597.78	457	0	Yes	Tmito	Mitochondrion outer membrane {ECO	0.81	0.94	0.875	-0.304006	-0.0892673	-0.196637	-0.772202
O96008	TOMM40	TOMM40 Mitochondrial import receptor subunit TOM40 homolo	K.C*KELFPIQMEGVK.L	1884.95	90	0	Yes	Tmito	Mitochondrion outer membrane {ECO	0.76	1	0.88	-0.395929	0	-0.197964	-1.41421
O75431	MTX2	MTX2 Metaxin-2	K.GEQILLSDNAASLAVQAFLQMC*NLPIK.V	3250.67	51	0	Yes	Tmito	Mitochondrion outer membrane {ECO	0.86	0.88	0.87	-0.217591	-0.184425	-0.201008	-0.116675
O43837	IDH3B	IDH3B Isocitrate dehydrogenase	K.LGDGLFLQC*CEEVAELYPK.I	2547.2	232	0	Yes	Tmito	Mitochondrion.	0.98	0.77	0.875	-0.0291463	-0.37707	-0.203108	-1.21127
P31040	SDHA	SDHA Succinate dehydrogenase	R.AC*ALSIEESCRPGDK.V	1998.91	467	0	Yes	Tmito	Mitochondrion inner membrane {ECO	0.98	0.77	0.875	-0.0291463	-0.37707	-0.203108	-1.21127
P41250	GARS	GARS Glycine--tRNA ligase	R.SCYDLSC*HAR.A	1573.66	471	0	Yes	Tpossible_mito	Cytoplasm {ECO	0.71	1.06	0.885	-0.494109	0.0840643	-0.205022	-1.99408
Q6P161	MRPL54	MRPL54 39S ribosomal protein L54, mitochondrial	K.GAVTSEALKDPDVC*TDPVQLTTYAMGVNIYK.E	3663.79	62	0	--	Tmito	Mitochondrion {ECO	0.88	0.85	0.865	-0.184425	-0.234465	-0.209445	-0.168942
Q9NX14	NDUFB11	NDUFB11 NADH dehydrogenase	K.YREANGLPIMESNC*FDPSK.I	2534.16	141	0	Yes	Tmito	Mitochondrion inner membrane {ECO	0.84	0.89	0.865	-0.251539	-0.168123	-0.209831	-0.281103
P32322	PYCR1	PYCR1 Pyrroline-5-carboxylate reductase 1, mitochondrial	R.C*MTNTPVVVR.E	1481.73	120	0	Yes	Tmito	Mitochondrion {ECO	0.75	0.99	0.87	-0.415037	-0.0144996	-0.214769	-1.31874
P19404	NDUFV2	NDUFV2 NADH dehydrogenase	R.FSC*EPAGGLTSLTEPPK.G	2097.01	225	0	Yes	Tmito	Mitochondrion inner membrane.	0.89	0.83	0.86	-0.168123	-0.268817	-0.21847	-0.32591
P09622	DLD	DLD Dihydrolipoyl dehydrogenase, mitochondrial	K.NETLGGTC*LNVGCIPSK.A	2126.01	80	NP_BIND--FAD. {ECO:0000269|PubMed:15946682}. || DISULFID--Redox-active. {ECO:0000250|UniProtKB:P09624}. ||	Yes	Tmito	Mitochondrion matrix {ECO	1.27	0.58	0.925	0.344828	-0.785875	-0.220523	-3.62559
Q9NZJ7	MTCH1	MTCH1 Mitochondrial carrier homolog 1	K.ETSYEMMMQC*VSR.M	1957.8	206	0	Yes	Tmito	Mitochondrion inner membrane {ECO	0.95	0.77	0.86	-0.0740006	-0.37707	-0.225535	-0.950194
P22695	UQCRC2	UQCRC2 Cytochrome b-c1 complex subunit 2, mitochondrial	R.NALANPLYC*PDYR.I	1872.88	192	0	Yes	Tmito	Mitochondrion inner membrane; Peripheral membrane protein; Matrix side.	0.96	0.76	0.86	-0.0588937	-0.395929	-0.227411	-1.04797
Q08257	CRYZ	CRYZ Quinone oxidoreductase	K.VHAC*GVNPVETYIR.S	1920.95	45	0	Yes	Tmito	Cytoplasm {ECO	0.79	0.92	0.855	-0.340075	-0.120294	-0.230185	-0.675148
Q9Y3E5	PTRH2	PTRH2 Peptidyl-tRNA hydrolase 2, mitochondrial	R.VC*FGMLPK.S	1256.62	36	0	Yes	Tmito	Mitochondrion.	0.86	0.84	0.85	-0.217591	-0.251539	-0.234565	-0.102336
Q9Y6M9	NDUFB9	NDUFB9 NADH dehydrogenase	R.HLESWC*VQR.D	1519.71	31	0	Yes	Tmito	Mitochondrion inner membrane {ECO	0.84	0.86	0.85	-0.251539	-0.217591	-0.234565	-0.102336
Q8NE86	MCU	MCU Calcium uniporter protein, mitochondrial	K.TLVQQLYTTLC*IEQHQLNK.E	2636.36	191	0	Yes	Tmito	Mitochondrion inner membrane {ECO	0.84	0.86	0.85	-0.251539	-0.217591	-0.234565	-0.102336
P82933	MRPS9	MRPS9 28S ribosomal protein S9, mitochondrial	K.ALC*SFVTEDEVEWMR.Q	2177.97	353	0	Yes	Tmito	Mitochondrion {ECO	0.82	0.88	0.85	-0.286304	-0.184425	-0.235364	-0.306078
O95202	LETM1	LETM1 LETM1 and EF-hand domain-containing protein 1, mit	K.LFEDELTLDNLTRPQLVALC*K.L	2794.46	330	0	Yes	Tmito	Mitochondrion inner membrane {ECO	0.82	0.88	0.85	-0.286304	-0.184425	-0.235364	-0.306078
P31040	SDHA	SDHA Succinate dehydrogenase	R.HVNGQDQIVPGLYAC*GEAACASVHGANR.L	3257.51	438	0	Yes	Tmito	Mitochondrion inner membrane {ECO	0.89	0.81	0.85	-0.168123	-0.304006	-0.236064	-0.407025
P21912	SDHB	SDHB Succinate dehydrogenase	K.AGDKPHMQTYEVDLNKC*GPMVLDALIK.I	3350.65	68	0	Yes	Tmito	Mitochondrion inner membrane; Peripheral membrane protein; Matrix side.	0.9	0.8	0.85	-0.152003	-0.321928	-0.236966	-0.507057
Q9P0M9	MRPL27	MRPL27 39S ribosomal protein L27, mitochondrial	K.C*LYALEEGIVR.Y	1627.82	88	0	Yes	Tmito	Mitochondrion {ECO	0.89	0.8	0.845	-0.168123	-0.321928	-0.245025	-0.443859
Q9Y619	SLC25A15	SLC25A15 Mitochondrial ornithine transporter 1	K.SNPAIQAAIDLTAGAAGGTAC*VLTGQPFDTMK.V	3454.69	23	0	Yes	Tmito	Mitochondrion inner membrane; Multi-pass membrane protein {ECO	1.18	0.6	0.89	0.238787	-0.736966	-0.249089	-2.76993
Q15120	PDK3	PDK3	K.HIGSIDPTC*NVADVVK.D	2031.01	191	0	Yes	Tmito	Mitochondrion matrix.	0.63	1.12	0.875	-0.666576	0.163499	-0.251539	-2.33344
P45880	VDAC2	VDAC2 Voltage-dependent anion-selective channel protein	K.WNTDNTLGTEIAIEDQIC*QGLK.L	2825.35	103	0	Yes	Tmito	Mitochondrion outer membrane {ECO	0.84	0.84	0.84	-0.251539	-0.251539	-0.251539	0
Q9H061	TMEM126A	TMEM126A Transmembrane protein 126A	R.C*FVSFPLNTGDLDCETCTITR.S	2812.25	85	0	Yes	Tmito	Mitochondrion inner membrane {ECO	0.86	0.82	0.84	-0.217591	-0.286304	-0.251948	-0.192846
Q9H9B4	SFXN1	SFXN1 Sideroflexin-1	R.MSAQVPMNMTITGC*MMTFYR.T	2676.17	106	0	Yes	Tmito	Mitochondrion membrane {ECO	0.9	0.78	0.84	-0.152003	-0.358454	-0.255229	-0.571969
P49207	RPL34	RPL34 60S ribosomal protein L34	R.AYGGSMC*AK.C	1249.54	83	0	Yes	Tmito	Cytoplasm, cytosol {ECO	0.82	0.85	0.835	-0.286304	-0.234465	-0.260385	-0.140775
Q9Y3D2	MSRB2	MSRB2 Methionine-R-sulfoxide reductase B2, mitochondrial	R.GQAGGGGPGTGPGLGEAGSLATC*ELPLAK.S	2886.42	45	0	Yes	Tmito	Mitochondrion {ECO	0.86	0.81	0.835	-0.217591	-0.304006	-0.260799	-0.234297
Q5VT66	2019-03-01	MARC1 MOSC domain-containing protein 1, mitochondrial	R.VMAC*SR.C	1028.47	270	0	Yes	#N/A	Mitochondrion outer membrane {ECO	0.81	0.86	0.835	-0.304006	-0.217591	-0.260799	-0.234297
P49406	MRPL19	MRPL19 39S ribosomal protein L19, mitochondrial	K.ISQFLGIC*IQR.S	1639.87	137	0	Yes	Tmito	Mitochondrion {ECO	0.84	0.82	0.83	-0.251539	-0.286304	-0.268921	-0.0914128
O75431	MTX2	MTX2 Metaxin-2	K.NYSNLLAFC*R.R	1562.75	246	0	Yes	Tmito	Mitochondrion outer membrane {ECO	0.82	0.84	0.83	-0.286304	-0.251539	-0.268921	-0.0914128
P31040	SDHA	SDHA Succinate dehydrogenase	R.TYFSC*TSAHTSTGDGTAMITR.A	2571.14	266	0	Yes	Tmito	Mitochondrion inner membrane {ECO	0.8	0.86	0.83	-0.321928	-0.217591	-0.26976	-0.273492
Q96AB3	ISOC2	ISOC2 Isochorismatase domain-containing protein 2, mitoc	R.VLPGSSVLFLC*DMQEK.F	2129.05	21	0	Yes	Tmito	Cytoplasm {ECO	1.04	0.66	0.85	0.0565835	-0.599462	-0.271439	-1.70902
P49189	ALDH9A1	ALDH9A1 4-trimethylaminobutyraldehyde dehydrogenase	R.EDEIATMEC*INNGK.S	1929.84	96	0	Yes	Tmito	Cytoplasm {ECO	0.85	0.8	0.825	-0.234465	-0.321928	-0.278197	-0.222309
P49189	ALDH9A1	ALDH9A1 4-trimethylaminobutyraldehyde dehydrogenase	K.TVC*VEMGDVESAF.-	1748.75	484	0	Yes	Tmito	Cytoplasm {ECO	0.78	0.87	0.825	-0.358454	-0.200913	-0.279683	-0.398302
P23378	GLDC	GLDC Glycine dehydrogenase	K.IQCGC*SVK.E	1256.58	444	0	Yes	Tmito	Mitochondrion {ECO	0.94	0.72	0.83	-0.0892673	-0.473931	-0.281599	-0.965906
Q96QE5	TEFM	TEFM Transcription elongation factor, mitochondrial	K.KITPNVTFC*DENAKEPENALDK.L	2839.37	50	0	Yes	Tmito	Mitochondrion matrix {ECO	0.87	0.77	0.82	-0.200913	-0.37707	-0.288991	-0.431023
O94826	TOMM70A	TOMM70A Mitochondrial import receptor subunit TOM70	R.C*AEGYALYAQALTDQQQFGK.A	2568.19	475	0	Yes	Tmito	Mitochondrion outer membrane {ECO	1.17	0.57	0.87	0.226509	-0.810966	-0.292229	-2.51038
P31040	SDHA	SDHA Succinate dehydrogenase	R.C*CCVADR.T	1245.48	189	VARIANT--C -> G (in LS; decrease in succinate dehydrogenase activity). {ECO:0000269|PubMed:24781757}. ||	Yes	Tmito	Mitochondrion inner membrane {ECO	0.81	0.82	0.815	-0.304006	-0.286304	-0.295155	-0.0424089
P43304	GPD2	GPD2 Glycerol-3-phosphate dehydrogenase, mitochondrial	R.C*KDVLTGQEFDVR.A	1872.9	270	0	Yes	Tmito	Mitochondrion.	1.07	0.62	0.845	0.0976108	-0.68966	-0.296025	-1.88053
Q86SX6	GLRX5	GLRX5 Glutaredoxin-related protein 5, mitochondrial	K.GTPEQPQC*GFSNAVVQILR.L	2407.19	67	METAL--Iron-sulfur (2Fe-2S); shared with dimeric partner. ||	Yes	Tmito	Mitochondrion matrix {ECO	0.78	0.85	0.815	-0.358454	-0.234465	-0.29646	-0.295734
Q53H82	LACTB2	LACTB2 Beta-lactamase-like protein 2	R.DHSGGIGDIC*K.S	1463.66	90	0	Yes	Tpossible_mito	Mitochondrion matrix {ECO	0.74	0.89	0.815	-0.434403	-0.168123	-0.301263	-0.624997
P40925	MDH1	MDH1 Malate dehydrogenase, cytoplasmic	K.AIC*DHVR.D	1175.57	251	0	Yes	Tpossible_mito	Cytoplasm.	0.9	0.73	0.815	-0.152003	-0.454032	-0.303017	-0.704799
Q9BRT2	MNF1	MNF1 Mitochondrial nucleoid factor 1	K.LC*EEWPVDETK.R	1710.77	13	0	Yes	#N/A	Mitochondrion matrix, mitochondrion nucleoid. Mitochondrion. Mitochondrion intermembrane space {ECO	0.8	0.8	0.8	-0.321928	-0.321928	-0.321928	0
O14880	MGST3	MGST3 Microsomal glutathione S-transferase 3	K.VEYPIMYSTDPENGHIFNC*IQR.A	2989.37	56	0	Yes	Tmito	Endoplasmic reticulum membrane {ECO	0.79	0.81	0.8	-0.340075	-0.304006	-0.322041	-0.0791975
Q9Y6N1	COX11	COX11 Cytochrome c oxidase assembly protein COX11, mitoc	R.LYC*QTTGLGGSAVAGHASDK.I	2299.09	121	0	Yes	Tmito	Mitochondrion inner membrane {ECO	0.78	0.82	0.8	-0.358454	-0.286304	-0.322379	-0.158253
P43897	TSFM	TSFM Elongation factor Ts, mitochondrial	K.TGYSFVNC*K.K	1380.63	64	0	Yes	Tmito	Mitochondrion.	0.81	0.78	0.795	-0.304006	-0.358454	-0.33123	-0.116235
Q9UJZ1	STOML2	STOML2 Stomatin-like protein 2	R.ERESLNASIVDAINQAADC*WGIR.C	2894.4	167	0	Yes	Tmito	Cell membrane {ECO	0.79	0.78	0.785	-0.340075	-0.358454	-0.349265	-0.0372084
P31930	UQCRC1	UQCRC1 Cytochrome b-c1 complex subunit 1, mitochondrial	R.NALVSHLDGTTPVC*EDIGR.S	2360.14	410	0	Yes	Tmito	Mitochondrion inner membrane.	0.77	0.8	0.785	-0.37707	-0.321928	-0.349499	-0.111562
P49189	ALDH9A1	ALDH9A1 4-trimethylaminobutyraldehyde dehydrogenase	R.VVAELQAGTC*FINNYNVSPVELPFGGYKK.S	3521.77	443	0	Yes	Tmito	Cytoplasm {ECO	0.77	0.8	0.785	-0.37707	-0.321928	-0.349499	-0.111562
Q96BQ5	CCDC127	CCDC127 Coiled-coil domain-containing protein 127	R.SAYLSC*LQR.E	1402.68	144	0	Yes	Tmito	0	0.75	0.82	0.785	-0.415037	-0.286304	-0.350671	-0.259583
O14561	NDUFAB1	NDUFAB1 Acyl carrier protein, mitochondrial	K.LMC*PQEIVDYIADKK.D	2129.05	140	0	Yes	Tmito	Mitochondrion {ECO	0.84	0.73	0.785	-0.251539	-0.454032	-0.352785	-0.405868
Q9P0J6	MRPL36	MRPL36 39S ribosomal protein L36, mitochondrial	R.CKDC*YLVK.R	1390.65	79	0	Yes	Tmito	Mitochondrion {ECO	0.78	0.78	0.78	-0.358454	-0.358454	-0.358454	0
Q99536	VAT1	VAT1 Synaptic vesicle membrane protein VAT-1 homolog	R.AC*GLNFADLMAR.Q	1643.77	86	CONFLICT--RLRAC -> NSARG (in Ref. 8; AAA95990). {ECO:0000305}. ||	Yes	#N/A	Cytoplasm. Mitochondrion outer membrane; Peripheral membrane protein. Note=The majority is localized in the cytoplasm and a small amount is associated with mitochondria. {ECO	0.8	0.76	0.78	-0.321928	-0.395929	-0.358928	-0.145785
Q8N5K1	CISD2	CISD2 CDGSH iron-sulfur domain-containing protein 2	K.VVNEINIEDLC*LTK.A	1966.01	92	MUTAGEN--C->S: Has the same optical signature of the native protein and improves yields of purified protein and a decreased tendency to aggregate. {ECO:0000269|PubMed:19580816}. ||	Yes	Tmito	Endoplasmic reticulum membrane; Single-pass membrane protein. Mitochondrion outer membrane; Single-pass membrane protein. Note=According to PubMed	0.76	0.79	0.775	-0.395929	-0.340075	-0.368002	-0.107321
Q6P4A7	SFXN4	SFXN4 Sideroflexin-4	R.QLLC*TNEDVSSPASADQR.I	2297.06	70	0	Yes	Tmito	Mitochondrion inner membrane {ECO	0.74	0.81	0.775	-0.434403	-0.304006	-0.369205	-0.249738
Q9NVH6	TMLHE	TMLHE Trimethyllysine dioxygenase, mitochondrial	R.SASC*YNSK.T	1221.52	85	0	Yes	Tmito	Mitochondrion matrix {ECO	0.96	0.62	0.79	-0.0588937	-0.68966	-0.374277	-1.19168
O00217	NDUFS8	NDUFS8 NADH dehydrogenase	K.LC*EAIC*PAQAITIEAEPR.A	2654.3	117	METAL--Iron-sulfur 1 (4Fe-4S). {ECO:0000250}. ||	Yes	Tmito	Mitochondrion {ECO	0.6	0.99	0.795	-0.736966	-0.0144996	-0.375733	-1.35964
Q8TDB4	MGARP	MGARP Protein MGARP	K.EASAC*PGHVEAAPETTAVSAETGPEVTDAAAR.E	3458.59	139	0	Yes	Tmito	Mitochondrion {ECO	0.76	0.78	0.77	-0.395929	-0.358454	-0.377191	-0.0702525
O95202	LETM1	LETM1 LETM1 and EF-hand domain-containing protein 1, mit	K.DTAPVLEGLKEEEITKEEIDILSDAC*SK.L	3439.7	552	0	Yes	Tmito	Mitochondrion inner membrane {ECO	0.74	0.8	0.77	-0.434403	-0.321928	-0.378165	-0.210309
P40926	MDH2	MDH2 Malate dehydrogenase, mitochondrial	K.GC*DVVVIPAGVPR.K	1643.86	93	0	Yes	Tmito	Mitochondrion matrix {ECO	0.8	0.74	0.77	-0.321928	-0.434403	-0.378165	-0.210309
Q9H845	ACAD9	ACAD9 Acyl-CoA dehydrogenase family member 9, mitochondr	R.AYICAHPLDRTC*.-	1781.81	621	0	Yes	Tmito	Mitochondrion {ECO	0.72	0.82	0.77	-0.473931	-0.286304	-0.380118	-0.34903
Q9P0J6	MRPL36	MRPL36 39S ribosomal protein L36, mitochondrial	R.C*KDCYLVK.R	1390.65	76	0	Yes	Tmito	Mitochondrion {ECO	0.83	0.7	0.765	-0.268817	-0.514573	-0.391695	-0.443651
Q4G176	ACSF3	ACSF3 Acyl-CoA synthetase family member 3, mitochondrial	R.LCGC*VGGDLREER.V	1825.84	88	0	Yes	Tmito	Mitochondrion {ECO	0.73	0.79	0.76	-0.454032	-0.340075	-0.397054	-0.202943
Q5TC12	ATPAF1	ATPAF1 ATP synthase mitochondrial F1 complex assembly fac	R.AQSC*PTFLCALPR.R	1826.88	194	0	Yes	Tmito	Mitochondrion {ECO	0.73	0.78	0.755	-0.454032	-0.358454	-0.406243	-0.166363
P08574	CYC1	CYC1 Cytochrome c1, heme protein, mitochondrial	R.HLVGVC*YTEDEAK.E	1826.85	139	0	Yes	Tmito	Mitochondrion inner membrane; Single-pass membrane protein; Intermembrane side.	0.68	0.83	0.755	-0.556393	-0.268817	-0.412605	-0.492838
Q9BYC8	MRPL32	MRPL32 39S ribosomal protein L32, mitochondrial	K.NNIDVC*PEC*GHLK.Q	2167.99	110	0	Yes	Tmito	Mitochondrion {ECO	0.76	0.74	0.75	-0.395929	-0.434403	-0.415166	-0.0655288
Q9Y512	SAMM50	SAMM50 Sorting and assembly machinery component 50 homolo	R.KLAEC*IR.W	1194.63	421	0	Yes	Tmito	Mitochondrion outer membrane {ECO	0.73	0.77	0.75	-0.454032	-0.37707	-0.415551	-0.13096
Q15286	RAB35	RAB35 Ras-related protein Rab-35	R.WLHEINQNC*DDVCR.I	2164.94	110	0	Yes	Tpossible_mito	Cell membrane {ECO	0.92	0.61	0.765	-0.120294	-0.713119	-0.416707	-1.00596
P09417	QDPR	QDPR Dihydropteridine reductase	K.GAVHQLC*QSLAGK.N	1673.85	161	0	Yes	Tmito	0	0.6	0.93	0.765	-0.736966	-0.104697	-0.420831	-1.06238
P40926	MDH2	MDH2 Malate dehydrogenase, mitochondrial	K.GYLGPEQLPDC*LK.G	1795.88	89	0	Yes	Tmito	Mitochondrion matrix {ECO	0.75	0.74	0.745	-0.415037	-0.434403	-0.42472	-0.0322409
P12532	CKMT1B	CKMT1B Creatine kinase U-type, mitochondrial	K.TTPTGWTLDQC*IQTGVDNPGHPFIK.T	3089.49	89	0	Yes	Tmito	Mitochondrion inner membrane; Peripheral membrane protein; Intermembrane side.	0.75	0.74	0.745	-0.415037	-0.434403	-0.42472	-0.0322409
P31930	UQCRC1	UQCRC1 Cytochrome b-c1 complex subunit 1, mitochondrial	R.LC*TSATESEVAR.G	1628.76	380	0	Yes	Tmito	Mitochondrion inner membrane.	0.72	0.77	0.745	-0.473931	-0.37707	-0.4255	-0.160967
P25705	ATP5A1	ATP5A1 ATP synthase subunit alpha, mitochondrial	K.LYC*IYVAIGQK.R	1632.85	244	0	Yes	Tmito	Mitochondrion {ECO	0.81	0.68	0.745	-0.304006	-0.556393	-0.4302	-0.414841
Q9Y512	SAMM50	SAMM50 Sorting and assembly machinery component 50 homolo	K.DDIIIC*EIGDVFK.A	1842.91	65	0	Yes	Tmito	Mitochondrion outer membrane {ECO	0.72	0.76	0.74	-0.473931	-0.395929	-0.43493	-0.126816
P22695	UQCRC2	UQCRC2 Cytochrome b-c1 complex subunit 2, mitochondrial	R.ENMAYTVEC*LR.G	1690.76	125	0	Yes	Tmito	Mitochondrion inner membrane; Peripheral membrane protein; Matrix side.	0.7	0.78	0.74	-0.514573	-0.358454	-0.436514	-0.252897
P42765	ACAA2	ACAA2 3-ketoacyl-CoA thiolase, mitochondrial	K.ETPALTINRLC*GSGFQSIVNGCQEICVK.E	3458.68	92	ACT_SITE--Acyl-thioester intermediate. {ECO:0000250}. ||	Yes	Tmito	Mitochondrion {ECO	0.7	0.78	0.74	-0.514573	-0.358454	-0.436514	-0.252897
Q9NSE4	IARS2	IARS2 Isoleucine--tRNA ligase, mitochondrial	R.C*AEVVSGK.-	1154.55	1005	0	Yes	Tmito	Mitochondrion matrix {ECO	0.71	0.76	0.735	-0.494109	-0.395929	-0.445019	-0.156002
Q96GW9	MARS2	MARS2 Methionine--tRNA ligase, mitochondrial	K.ALEAVSSC*VR.Q	1396.69	479	0	Yes	Tmito	Mitochondrion matrix {ECO	0.65	0.81	0.73	-0.621488	-0.304006	-0.462747	-0.485133
O96008	TOMM40	TOMM40 Mitochondrial import receptor subunit TOM40 homolo	K.FQC*GFGLTIG.-	1404.66	354	0	Yes	Tmito	Mitochondrion outer membrane {ECO	0.74	0.71	0.725	-0.434403	-0.494109	-0.464256	-0.0909384
P10515	DLAT	DLAT Dihydrolipoyllysine-residue acetyltransferase comp	R.DVPLGTPLC*IIVEK.E	1860	291	0	Yes	Tmito	Mitochondrion matrix.	0.74	0.7	0.72	-0.434403	-0.514573	-0.474488	-0.119474
Q8WUK0	PTPMT1	PTPMT1 Phosphatidylglycerophosphatase and protein-tyrosin	R.FLC*NSSQEWK.R	1603.72	81	0	Yes	Tmito	Mitochondrion inner membrane {ECO	0.74	0.7	0.72	-0.434403	-0.514573	-0.474488	-0.119474
P53007	SLC25A1	SLC25A1 Tricarboxylate transport protein, mitochondrial	R.GLLCGLGAGVAEAVVVVC*PMETIK.V	2749.42	141	0	Yes	Tmito	Mitochondrion inner membrane; Multi-pass membrane protein.	0.74	0.7	0.72	-0.434403	-0.514573	-0.474488	-0.119474
Q6UXV4	APOOL	APOOL Apolipoprotein O-like	K.ITYPLGLATLGATVC*YPVQSVIIAK.V	2954.62	152	0	Yes	Tmito	Mitochondrion inner membrane {ECO	0.69	0.74	0.715	-0.535332	-0.434403	-0.484867	-0.14719
P31930	UQCRC1	UQCRC1 Cytochrome b-c1 complex subunit 1, mitochondrial	K.AVELLGDIVQNC*SLEDSQIEK.E	2666.31	154	0	Yes	Tmito	Mitochondrion inner membrane.	0.69	0.74	0.715	-0.535332	-0.434403	-0.484867	-0.14719
P31930	UQCRC1	UQCRC1 Cytochrome b-c1 complex subunit 1, mitochondrial	K.YIYDQC*PAVAGYGPIEQLPDYNR.I	3008.4	453	0	Yes	Tmito	Mitochondrion inner membrane.	0.68	0.75	0.715	-0.556393	-0.415037	-0.485715	-0.205787
P43304	GPD2	GPD2 Glycerol-3-phosphate dehydrogenase, mitochondrial	K.LYDLVAGSNC*LK.S	1657.83	188	0	Yes	Tmito	Mitochondrion.	0.73	0.69	0.71	-0.454032	-0.535332	-0.494682	-0.116212
P08574	CYC1	CYC1 Cytochrome c1, heme protein, mitochondrial	R.HGGEDYVFSLLTGYC*EPPTGVSLR.E	2960.4	219	0	Yes	Tmito	Mitochondrion inner membrane; Single-pass membrane protein; Intermembrane side.	0.69	0.72	0.705	-0.535332	-0.473931	-0.504631	-0.0860365
P31040	SDHA	SDHA Succinate dehydrogenase	R.AGLPC*QDLEFVQFHPTGIYGAGCLITEGCR.G	3673.72	287	0	Yes	Tmito	Mitochondrion inner membrane {ECO	0.7	0.7	0.7	-0.514573	-0.514573	-0.514573	0
P34897	SHMT2	SHMT2 Serine hydroxymethyltransferase, mitochondrial	K.NTC*PGDR.S	1124.48	412	0	Yes	Tmito	Mitochondrion {ECO	0.71	0.69	0.7	-0.494109	-0.535332	-0.51472	-0.0566304
P40926	MDH2	MDH2 Malate dehydrogenase, mitochondrial	K.TIIPLISQC*TPK.V	1675.91	212	0	Yes	Tmito	Mitochondrion matrix {ECO	0.57	0.85	0.71	-0.810966	-0.234465	-0.522716	-0.779865
O00154	ACOT7	ACOT7 Cytosolic acyl coenzyme A thioester hydrolase	R.HC*NSQNGER.C	1406.59	92	0	Yes	Tpossible_mito	Cytoplasm. Cytoplasm. Mitochondrion. Mitochondrion.	0.68	0.71	0.695	-0.556393	-0.494109	-0.525251	-0.0838487
P34897	SHMT2	SHMT2 Serine hydroxymethyltransferase, mitochondrial	R.AALEALGSC*LNNK.Y	1665.83	91	0	Yes	Tmito	Mitochondrion {ECO	0.67	0.72	0.695	-0.577767	-0.473931	-0.525849	-0.139628
Q9Y6M9	NDUFB9	NDUFB9 NADH dehydrogenase	R.QHPQPYIFPDSPGGTSYERYDC*YK.V	3211.43	96	0	Yes	Tmito	Mitochondrion inner membrane {ECO	0.65	0.74	0.695	-0.621488	-0.434403	-0.527946	-0.250574
P34897	SHMT2	SHMT2 Serine hydroxymethyltransferase, mitochondrial	R.GLELIASENFC*SR.A	1801.87	80	0	Yes	Tmito	Mitochondrion {ECO	0.65	0.69	0.67	-0.621488	-0.535332	-0.57841	-0.105327
P50336	PPOX	PPOX Protoporphyrinogen oxidase	R.GQPVC*GLSLQAEGR.W	1776.87	258	0	Yes	Tmito	Mitochondrion inner membrane {ECO	0.64	0.7	0.67	-0.643856	-0.514573	-0.579215	-0.157829
O95831	AIFM1	AIFM1 Apoptosis-inducing factor 1, mitochondrial	K.C*LIATGGTPR.S	1350.69	256	0	Yes	Tmito	Mitochondrion intermembrane space. Mitochondrion inner membrane. Cytoplasm. Nucleus. Cytoplasm, perinuclear region. Note=Proteolytic cleavage during or just after translocation into the mitochondrial intermembrane space (IMS) results in the formation of an inner-membrane-anchored mature form (AIFmit). During apoptosis, further proteolytic processing leads to a mature form, which is confined to th…	0.65	0.66	0.655	-0.621488	-0.599462	-0.610475	-0.0255128
P36551	CPOX	CPOX Coproporphyrinogen-III oxidase, mitochondrial	K.EGGGGISCVLQDGC*VFEK.A	2218	198	REGION--Important for dimerization. {ECO:0000305}. ||	Yes	Tmito	Mitochondrion intermembrane space.	0.72	0.59	0.655	-0.473931	-0.761213	-0.617572	-0.328932
P56381	ATP5E	ATP5E ATP synthase subunit epsilon, mitochondrial	R.YSQIC*AK.A	1174.56	19	0	Yes	Tmito	Mitochondrion. Mitochondrion inner membrane.	0.64	0.66	0.65	-0.643856	-0.599462	-0.621659	-0.0504961
O75380	NDUFS6	NDUFS6 NADH dehydrogenase	R.VIAC*DGGGGALGHPK.V	1713.84	87	0	Yes	Tmito	Mitochondrion inner membrane {ECO	0.65	0.64	0.645	-0.621488	-0.643856	-0.632672	-0.0249994
Q5HYI7	MTX3	MTX3 Metaxin-3	R.DAKEC*LNLLSNR.L	1737.86	176	0	Yes	#N/A	Mitochondrion {ECO	0.67	0.62	0.645	-0.577767	-0.68966	-0.633713	-0.124852
P34897	SHMT2	SHMT2 Serine hydroxymethyltransferase, mitochondrial	R.EVC*DEVK.A	1183.53	241	0	Yes	Tmito	Mitochondrion {ECO	0.63	0.63	0.63	-0.666576	-0.666576	-0.666576	0
P34897	SHMT2	SHMT2 Serine hydroxymethyltransferase, mitochondrial	K.RYYGGAEVVDEIELLC*QR.R	2476.2	119	0	Yes	Tmito	Mitochondrion {ECO	0.6	0.64	0.62	-0.736966	-0.643856	-0.690411	-0.095361
Q86U28	ISCA2	ISCA2 Iron-sulfur cluster assembly 2 homolog, mitochondr	R.LTDSC*VQR.L	1283.61	56	0	Yes	Tmito	Mitochondrion {ECO	0.58	0.64	0.61	-0.785875	-0.643856	-0.714866	-0.140478
Q16718	NDUFA5	NDUFA5 NADH dehydrogenase	K.TTGLVGLAVC*NTPHER.L	2031.02	17	0	Yes	Tmito	Mitochondrion inner membrane {ECO	0.62	0.59	0.605	-0.68966	-0.761213	-0.725437	-0.0697453
P42765	ACAA2	ACAA2 3-ketoacyl-CoA thiolase, mitochondrial	R.IVGYFVSGC*DPSIMGIGPVPAISGALK.K	3011.55	287	0	Yes	Tmito	Mitochondrion {ECO	0.58	0.63	0.605	-0.785875	-0.666576	-0.726226	-0.116158
P08574	CYC1	CYC1 Cytochrome c1, heme protein, mitochondrial	K.DVC*TFLR.W	1215.59	271	0	Yes	Tmito	Mitochondrion inner membrane; Single-pass membrane protein; Intermembrane side.	0.68	0.53	0.605	-0.556393	-0.915936	-0.736165	-0.345351
P00395	MT-CO1	MT-CO1 Cytochrome c oxidase subunit 1	K.VLMVEEPSMNLEWLYGC*PPPYHTFEEPVYMK.S	4092.89	498	0	Yes	#N/A	Mitochondrion inner membrane; Multi-pass membrane protein.	0.62	0.58	0.6	-0.68966	-0.785875	-0.737768	-0.0922167
P42765	ACAA2	ACAA2 3-ketoacyl-CoA thiolase, mitochondrial	K.ISREEC*DKYALQSQQR.W	2317.11	179	0	Yes	Tmito	Mitochondrion {ECO	0.6	0.59	0.595	-0.736966	-0.761213	-0.749089	-0.0228886
P07237	P4HB	P4HB Protein disulfide-isomerase	R.ITEFC*HR.F	1267.59	343	0	Yes	Tmito	Endoplasmic reticulum {ECO	0.56	0.6	0.58	-0.836501	-0.736966	-0.786733	-0.0894615
P36551	CPOX	CPOX Coproporphyrinogen-III oxidase, mitochondrial	R.C*SSFMAPPVTDLGELR.R	2085.98	127	0	Yes	Tmito	Mitochondrion intermembrane space.	0.54	0.62	0.58	-0.888969	-0.68966	-0.789314	-0.178551
P07919	UQCRH	UQCRH Cytochrome b-c1 complex subunit 6, mitochondrial	R.DHC*VAHK.L	1171.53	81	DISULFID--{ECO:0000250|UniProtKB:P00126}. ||	Yes	Tmito	Mitochondrion inner membrane {ECO	0.58	0.56	0.57	-0.785875	-0.836501	-0.811188	-0.0441304
Q08257	CRYZ	CRYZ Quinone oxidoreductase	K.AGESVLVHGASGGVGLAAC*QIAR.A	2486.27	166	0	Yes	Tmito	Cytoplasm {ECO	0.54	0.6	0.57	-0.888969	-0.736966	-0.812967	-0.13221
P38646	HSPA9	HSPA9 Stress-70 protein, mitochondrial	K.MEEFKDQLPADEC*NK.L	2159.95	608	0	Yes	Tmito	Mitochondrion {ECO	0.52	0.6	0.56	-0.943416	-0.736966	-0.840191	-0.17375
Q96C01	FAM136A	FAM136A Protein FAM136A	R.C*SASCCEDSQASMK.Q	1925.72	35	0	Yes	Tmito	0	0.5	0.57	0.535	-1	-0.810966	-0.905483	-0.14762
P40926	MDH2	MDH2 Malate dehydrogenase, mitochondrial	K.SQETEC*TYFSTPLLLGK.K	2280.1	285	0	Yes	Tmito	Mitochondrion matrix {ECO	0.52	0.51	0.515	-0.943416	-0.971431	-0.957424	-0.0206901
O75380	NDUFS6	NDUFS6 NADH dehydrogenase	K.TGTC*GYCGLQFR.Q	1724.76	112	0	Yes	Tmito	Mitochondrion inner membrane {ECO	0.52	0.5	0.51	-0.943416	-1	-0.971708	-0.0411755
Q9NZE8	MRPL35	MRPL35 39S ribosomal protein L35, mitochondrial	R.EFVFC*NK.T	1248.58	150	0	Yes	Tmito	Mitochondrion {ECO	1.14	0.22	0.68	0.189034	-2.18442	-0.997695	-1.68217
P00505	GOT2	GOT2 Aspartate aminotransferase, mitochondrial	K.EYLPIGGLAEFC*K.A	1802.89	106	0	Yes	Tmito	Mitochondrion matrix {ECO	0.45	0.48	0.465	-1.152	-1.05889	-1.10545	-0.059558
P40926	MDH2	MDH2 Malate dehydrogenase, mitochondrial	K.EGVVEC*SFVK.S	1458.7	275	0	Yes	Tmito	Mitochondrion matrix {ECO	0.46	0.46	0.46	-1.12029	-1.12029	-1.12029	0
P23434	GCSH	GCSH Glycine cleavage system H protein, mitochondrial	K.SC*YEDGWLIK.M	1575.72	138	0	Yes	Tmito	Mitochondrion {ECO	0.4	0.49	0.445	-1.32193	-1.02915	-1.17554	-0.176113
P00505	GOT2	GOT2 Aspartate aminotransferase, mitochondrial	R.VGAFTMVC*K.D	1317.64	295	0	Yes	Tmito	Mitochondrion matrix {ECO	0.45	0.4	0.425	-1.152	-1.32193	-1.23697	-0.097137

## Sheet: Table S5
										2.5 mM H2O2 L:H Ratio			log2(2.5 mM H2O2 L:H Ratio)
UniProt ID	Symbol	Protein Description	Peptide Sequence	Mass	Cysteine Position	Cysteine Function	Cysteine Coservation	MitoCarta2.0	UniProt Location	Replicate 1	Replicate 2	Average	Replicate 1	Replicate 2	Average	Coeffient of Variance
P04406	GAPDH	GAPDH Glyceraldehyde-3-phosphate dehydrogenase	K.IISNASC*TTNCLAPLAK.V	2140.06	152	REGION--Glyceraldehyde 3-phosphate binding. {ECO:0000250}. || ACT_SITE--Nucleophile. || MOD_RES--ADP-ribosylcysteine; by autocatalysis; in irreversibly inhibited form. {ECO:0000250}. || MOD_RES--Cysteine persulfide. {ECO:0000250}. || MOD_RES--S-nitrosocysteine; in reversibly inhibited form. {ECO:0000250|UniProtKB:P04797}. || MUTAGEN--C->S: Markedly reduced glycolytic activity; when associated wit…	Yes	Tpossible_mito	Cytoplasm, cytosol {ECO	4.19	4.09	4.14	2.06695	2.0321	2.04953	0.0120234
Q8TD30	GPT2	GPT2 Alanine aminotransferase 2	R.AVQEAKDHC*DPK.V	1702.79	259	0	Yes	Tmito	0	3.29	3.09	3.19	1.71809	1.62761	1.67285	0.0382459
P30038	ALDH4A1	ALDH4A1 Delta-1-pyrroline-5-carboxylate dehydrogenase, mit	R.LAGEC*GGK.N	1096.51	315	0	Yes	Tmito	Mitochondrion matrix.	3.15	2.45	2.8	1.65535	1.29278	1.47407	0.173924
O00571	DDX3X	DDX3X ATP-dependent RNA helicase DDX3X	K.RDLMAC*AQTGSGK.T	1699.79	223	0	Yes	#N/A	Nucleus speckle. Cytoplasm. Mitochondrion outer membrane. Note=Located predominantly in nuclear speckles and, at low levels, throughout the cytoplasm. Located to the outer side of nuclear pore complexes (NPC). Shuttles between the nucleus and the cytoplasm in a XPO1 and may be also in a NFX1-dependent manner. Associated with polyadenylated mRNAs in the cytoplasm and the nucleus. Predominantly loc…	2.3	3.12	2.71	1.20163	1.64155	1.42159	0.218815
Q16822	PCK2	PCK2 Phosphoenolpyruvate carboxykinase	K.VEC*VGDDIAWMR.F	1755.79	325	0	Yes	Tmito	Mitochondrion.	3.01	2.29	2.65	1.58976	1.19535	1.39256	0.200275
Q16822	PCK2	PCK2 Phosphoenolpyruvate carboxykinase	R.YVAAAFPSAC*GK.T	1546.74	306	NP_BIND--GTP. {ECO:0000250|UniProtKB:P07379}. || ACT_SITE--{ECO:0000250|UniProtKB:P07379}. ||	Yes	Tmito	Mitochondrion.	2.17	2.51	2.34	1.1177	1.32769	1.22269	0.121443
P50213	IDH3A	IDH3A Isocitrate dehydrogenase	K.C*SDFTEEIC*R.R	1928.82	351	0	Yes	Tmito	Mitochondrion.	2.57	2.09	2.33	1.36177	1.0635	1.21264	0.173923
Q9NP92	MRPS30	MRPS30 28S ribosomal protein S30, mitochondrial	K.NIC*WGTQSKPLYETIEDNDVK.G	2816.33	393	0	Yes	Tmito	Mitochondrion {ECO	2.28	2.23	2.255	1.18903	1.15704	1.17304	0.0192836
Q9BZE1	MRPL37	MRPL37 39S ribosomal protein L37, mitochondrial	K.RETYC*PVIVDNLIQLCK.S	2427.23	177	0	Yes	Tmito	Mitochondrion {ECO	2.19	2.11	2.15	1.13093	1.07724	1.10409	0.0343841
P42704	LRPPRC	LRPPRC Leucine-rich PPR motif-containing protein, mitocho	K.LTDYC*KK.L	1232.6	394	0	Yes	Tmito	Mitochondrion. Nucleus, nucleoplasm. Nucleus inner membrane. Nucleus outer membrane. Note=Seems to be predominantly mitochondrial.	1.93	2.36	2.145	0.948601	1.23879	1.09369	0.187614
[truncated: 747 more rows]

## Sheet: Table S6
										5 mM H2O2 L:H Ratio			log2(5 mM H2O2 L:H Ratio)
[truncated: 738 more rows]

## Sheet: Table S7
										10 mM H2O2 L:H Ratio			log2(10 mM H2O2 L:H Ratio)
[truncated: 786 more rows]

[truncated: 2 more sheets: Table S8, Table S9]
